# Supplementary material for: MicroRNA biomarkers of type 2 diabetes: evidence synthesis from meta-analyses and pathway modelling
Source: Diabetologia. 2022 Oct 21;66(2):288–99. doi: 10.1007/s00125-022-05809-z (PMC9807484; doi:10.1007/s00125-022-05809-z)
Supplement: Supplementary file 2 — (CSV 729 kb) [file 125_2022_5809_MOESM2_ESM.csv]

Target.Gene	miRNA	Target.ID	PMID	Total.context...score	Cumulative.weighted.context...score	Aggregate.PCT	Predicted.occupancy...low.miRNA	Predicted.occupancy...high.miRNA	Predicted.occupancy...transfected.miRNA
ABCA1	hsa-miR-17-5p	19	25785043	-0.045	-0.043	0.962	0.115	0.5315	1.34
ABCA1	hsa-miR-17-5p	19	22473208	-0.045	-0.043	0.962	0.115	0.5315	1.34
ABCA1	hsa-miR-26b-5p	19	19088304	-0.049	-0.049	0.739	0.0105	0.0756	0.4709
ABCA1	hsa-miR-26b-5p	19	22673513	-0.049	-0.049	0.739	0.0105	0.0756	0.4709
ABCA1	hsa-miR-33a-5p	19	20466882	-0.274	-0.274	0.901	0.0917	0.5544	1.9987
ABCA1	hsa-miR-33a-5p	19	20566875	-0.274	-0.274	0.901	0.0917	0.5544	1.9987
ABCA1	hsa-miR-33a-5p	19	20466885	-0.274	-0.274	0.901	0.0917	0.5544	1.9987
ABL1	hsa-miR-203a-3p	25	23968727	-0.03	-0.03	0.191	0.0042	0.0306	0.2079
ABL1	hsa-miR-203a-3p	25	18538733	-0.03	-0.03	0.191	0.0042	0.0306	0.2079
ABL1	hsa-miR-203a-3p	25	23462723	-0.03	-0.03	0.191	0.0042	0.0306	0.2079
ABL2	hsa-miR-103a-3p	27	21572407	-0.362	-0.345	0.731	0.0361	0.2434	1.2166
ABL2	hsa-miR-103a-3p	27	23446348	-0.362	-0.345	0.731	0.0361	0.2434	1.2166
ABL2	hsa-miR-103a-3p	27	24398324	-0.362	-0.345	0.731	0.0361	0.2434	1.2166
ABL2	hsa-miR-103a-3p	27	20371350	-0.362	-0.345	0.731	0.0361	0.2434	1.2166
ABL2	hsa-miR-15a-5p	27	23446348	-0.387	-0.369	0.941	0.0902	0.5679	2.162
ABL2	hsa-miR-15a-5p	27	20371350	-0.387	-0.369	0.941	0.0902	0.5679	2.162
ABL2	hsa-miR-15a-5p	27	21572407	-0.387	-0.369	0.941	0.0902	0.5679	2.162
ABL2	hsa-miR-15a-5p	27	24398324	-0.387	-0.369	0.941	0.0902	0.5679	2.162
ABL2	hsa-miR-15a-5p	27	23592263	-0.387	-0.369	0.941	0.0902	0.5679	2.162
ACTB	hsa-miR-124-3p	60	20371350	-0.304	-0.191	0.706	0.0187	0.1169	0.4088
ACTB	hsa-miR-124-3p	60	23446348	-0.304	-0.191	0.706	0.0187	0.1169	0.4088
ACTB	hsa-miR-145-5p	60	19439999	-0.473	-0.446	0.756	0.0229	0.1469	0.5485
ACTB	hsa-miR-145-5p	60	26701625	-0.473	-0.446	0.756	0.0229	0.1469	0.5485
ACTB	hsa-miR-145-5p	60	23592263	-0.473	-0.446	0.756	0.0229	0.1469	0.5485
ACTB	hsa-miR-145-5p	60	27292025	-0.473	-0.446	0.756	0.0229	0.1469	0.5485
ACTG1	hsa-miR-10a-5p	71	28383561	-0.303	-0.297	0.58	0.015	0.1017	0.4767
ACTG1	hsa-miR-10a-5p	71	22815788	-0.303	-0.297	0.58	0.015	0.1017	0.4767
ACTG1	hsa-miR-10a-5p	71	23622248	-0.303	-0.297	0.58	0.015	0.1017	0.4767
ACTN4	hsa-miR-142-5p	81	20371350	-0.222	-0.221	0.684	0.0259	0.1648	0.6063
ACTN4	hsa-miR-142-5p	81	23446348	-0.222	-0.221	0.684	0.0259	0.1648	0.6063
ACTN4	hsa-miR-142-5p	81	21572407	-0.222	-0.221	0.684	0.0259	0.1648	0.6063
ACTN1	hsa-miR-218-5p	87	23212916	-0.469	-0.447	0.643	0.008	0.0576	0.3526
ACTN1	hsa-miR-218-5p	87	19890957	-0.469	-0.447	0.643	0.008	0.0576	0.3526
ACVR1	hsa-miR-130b-3p	90	20371350	-0.797	-0.797	0.979	0.085	0.5011	1.5835
ACVR1	hsa-miR-130b-3p	90	21572407	-0.797	-0.797	0.979	0.085	0.5011	1.5835
ACVR1	hsa-miR-148a-3p	90	22408438	-0.397	-0.397	0.667	0.0421	0.2587	0.9386
ACVR1	hsa-miR-148a-3p	90	25271001	-0.397	-0.397	0.667	0.0421	0.2587	0.9386
ACVR1B	hsa-miR-106a-5p	91	21572407	-0.106	-0.105	0.309	0.0101	0.0712	0.3979
ACVR1B	hsa-miR-106a-5p	91	20371350	-0.106	-0.105	0.309	0.0101	0.0712	0.3979
ACVR1B	hsa-miR-106a-5p	91	23446348	-0.106	-0.105	0.309	0.0101	0.0712	0.3979
ACVR1B	hsa-miR-106a-5p	91	26701625	-0.106	-0.105	0.309	0.0101	0.0712	0.3979
ACVR1B	hsa-miR-153-3p	91	23446348	-0.204	-0.203	0.824	0.0268	0.1692	0.6099
ACVR1B	hsa-miR-153-3p	91	26701625	-0.204	-0.203	0.824	0.0268	0.1692	0.6099
ACVR1B	hsa-miR-24-3p	91	20371350	-0.521	-0.519	0.785	0.0337	0.2394	1.3908
ACVR1B	hsa-miR-24-3p	91	23592263	-0.521	-0.519	0.785	0.0337	0.2394	1.3908
ACVR1B	hsa-miR-24-3p	91	17906079	-0.521	-0.519	0.785	0.0337	0.2394	1.3908
ACVR1B	hsa-miR-448	91	26701625	-0.061	-0.061	0	0.018	0.12	0.5148
ACVR1B	hsa-miR-448	91	23446348	-0.061	-0.061	0	0.018	0.12	0.5148
ACVR2B	hsa-miR-103a-3p	93	20371350	-0.684	-0.359	0.925	0.063	0.3591	1.1026
ACVR2B	hsa-miR-103a-3p	93	21572407	-0.684	-0.359	0.925	0.063	0.3591	1.1026
ACVR2B	hsa-miR-140-3p	93	26701625	-0.826	-0.256	0.427	0.0319	0.21	0.9734
ACVR2B	hsa-miR-140-3p	93	20371350	-0.826	-0.256	0.427	0.0319	0.21	0.9734
ACVR2B	hsa-miR-140-3p	93	22012620	-0.826	-0.256	0.427	0.0319	0.21	0.9734
ACVR2B	hsa-miR-140-3p	93	27292025	-0.826	-0.256	0.427	0.0319	0.21	0.9734
ADAM10	hsa-miR-122-5p	102	19726678	-0.145	-0.145	0	0.0082	0.058	0.3183
ADAM10	hsa-miR-122-5p	102	25318895	-0.145	-0.145	0	0.0082	0.058	0.3183
ADAR	hsa-miR-106a-5p	103	21572407	-0.03	-0.03	0.633	0.062	0.3491	1.0564
ADAR	hsa-miR-106a-5p	103	23592263	-0.03	-0.03	0.633	0.062	0.3491	1.0564
ADAR	hsa-miR-1-3p	103	18668040	-0.427	-0.08	0.834	0.0241	0.1683	0.9623
ADAR	hsa-miR-1-3p	103	15685193	-0.427	-0.08	0.834	0.0241	0.1683	0.9623
ADAR	hsa-miR-1-3p	103	18668037	-0.427	-0.08	0.834	0.0241	0.1683	0.9623
ADCY6	hsa-miR-182-5p	112	20656788	-0.632	-0.632	0.993	0.069	0.4425	1.8163
ADCY6	hsa-miR-182-5p	112	17597072	-0.632	-0.632	0.993	0.069	0.4425	1.8163
ADM	hsa-miR-26a-5p	133	22012620	-0.452	-0.452	0.569	0.0514	0.286	0.7475
ADM	hsa-miR-26a-5p	133	23622248	-0.452	-0.452	0.569	0.0514	0.286	0.7475
ADM	hsa-miR-26a-5p	133	21572407	-0.452	-0.452	0.569	0.0514	0.286	0.7475
ADM	hsa-miR-26a-5p	133	20371350	-0.452	-0.452	0.569	0.0514	0.286	0.7475
ADM	hsa-miR-26a-5p	133	26701625	-0.452	-0.452	0.569	0.0514	0.286	0.7475
ADM	hsa-miR-26a-5p	133	23446348	-0.452	-0.452	0.569	0.0514	0.286	0.7475
ADM	hsa-miR-26a-5p	133	23592263	-0.452	-0.452	0.569	0.0514	0.286	0.7475
ADORA2B	hsa-miR-128-3p	136	21572407	-0.281	-0.281	0.651	0.0129	0.0896	0.4693
ADORA2B	hsa-miR-128-3p	136	26478435	-0.281	-0.281	0.651	0.0129	0.0896	0.4693
ADORA2B	hsa-miR-128-3p	136	20388705	-0.281	-0.281	0.651	0.0129	0.0896	0.4693
ADSS	hsa-miR-19a-3p	159	22012620	-0.458	-0.455	0.821	0.0624	0.3303	0.7976
ADSS	hsa-miR-19a-3p	159	22473208	-0.458	-0.455	0.821	0.0624	0.3303	0.7976
ADSS	hsa-miR-19a-3p	159	20371350	-0.458	-0.455	0.821	0.0624	0.3303	0.7976
ADSS	hsa-miR-19a-3p	159	21572407	-0.458	-0.455	0.821	0.0624	0.3303	0.7976
ADSS	hsa-miR-217	159	20371350	-0.246	-0.244	0.206	0.0093	0.0647	0.3408
ADSS	hsa-miR-217	159	22012620	-0.246	-0.244	0.206	0.0093	0.0647	0.3408
ADSS	hsa-miR-217	159	21572407	-0.246	-0.244	0.206	0.0093	0.0647	0.3408
ADSS	hsa-miR-383-5p	159	22012620	-0.473	-0.47	0.078	0.0583	0.3138	0.7756
ADSS	hsa-miR-383-5p	159	20371350	-0.473	-0.47	0.078	0.0583	0.3138	0.7756
ADSS	hsa-miR-383-5p	159	21572407	-0.473	-0.47	0.078	0.0583	0.3138	0.7756
AP1G1	hsa-miR-101-3p	164	23592263	-0.351	-0.34	0.311	0.0574	0.3823	1.8246
AP1G1	hsa-miR-101-3p	164	20371350	-0.351	-0.34	0.311	0.0574	0.3823	1.8246
JAG1	hsa-miR-124-3p	182	21887253	-0.443	-0.435	0.887	0.0295	0.1976	0.8842
JAG1	hsa-miR-124-3p	182	26612211	-0.443	-0.435	0.887	0.0295	0.1976	0.8842
JAG1	hsa-miR-124-3p	182	22336710	-0.443	-0.435	0.887	0.0295	0.1976	0.8842
JAG1	hsa-miR-199b-5p	182	27957826	-0.29	-0.17	0.615	0.0101	0.0711	0.3906
JAG1	hsa-miR-199b-5p	182	24659709	-0.29	-0.17	0.615	0.0101	0.0711	0.3906
JAG1	hsa-miR-21-5p	182	18591254	-0.313	-0.3	0.71	0.0283	0.1794	0.671
JAG1	hsa-miR-21-5p	182	19398721	-0.313	-0.3	0.71	0.0283	0.1794	0.671
JAG1	hsa-miR-21-5p	182	22618231	-0.313	-0.3	0.71	0.0283	0.1794	0.671
JAG1	hsa-miR-34a-5p	182	19398721	-0.301	-0.287	0.734	0.0247	0.1724	0.9463
JAG1	hsa-miR-34a-5p	182	20351093	-0.301	-0.287	0.734	0.0247	0.1724	0.9463
JAG1	hsa-miR-34a-5p	182	24307639	-0.301	-0.287	0.734	0.0247	0.1724	0.9463
AHR	hsa-miR-124-3p	196	26802080	-0.37	-0.37	0.977	0.2794	0.8782	1.7382
AHR	hsa-miR-124-3p	196	22024478	-0.37	-0.37	0.977	0.2794	0.8782	1.7382
AHR	hsa-miR-124-3p	196	15685193	-0.37	-0.37	0.977	0.2794	0.8782	1.7382
AKT2	hsa-miR-124-3p	208	18668037	-0.408	-0.408	0.981	0.0244	0.1686	0.851
AKT2	hsa-miR-124-3p	208	27175587	-0.408	-0.408	0.981	0.0244	0.1686	0.851
AKT2	hsa-miR-137	208	26102366	-0.549	-0.541	0.993	0.1704	0.796	1.6338
AKT2	hsa-miR-137	208	24465609	-0.549	-0.541	0.993	0.1704	0.796	1.6338
AKT2	hsa-miR-137	208	20371350	-0.549	-0.541	0.993	0.1704	0.796	1.6338
ALCAM	hsa-miR-215-5p	214	21119604	-0.238	-0.238	0.25	0.0355	0.2174	0.7325
ALCAM	hsa-miR-215-5p	214	19074876	-0.238	-0.238	0.25	0.0355	0.2174	0.7325
ALDH9A1	hsa-miR-124-3p	223	18668037	-0.383	-0.383	0.811	0.1823	0.6233	0.9331
ALDH9A1	hsa-miR-124-3p	223	15685193	-0.383	-0.383	0.811	0.1823	0.6233	0.9331
ALDOA	hsa-miR-122-5p	226	19296470	-0.843	-0.793	0.549	0.0977	0.4943	1.2725
ALDOA	hsa-miR-122-5p	226	18073344	-0.843	-0.793	0.549	0.0977	0.4943	1.2725
AMD1	hsa-miR-132-3p	262	27292025	-0.199	-0.183	0.669	0.0127	0.0911	0.5596
AMD1	hsa-miR-132-3p	262	23446348	-0.199	-0.183	0.669	0.0127	0.0911	0.5596
APC	hsa-miR-135b-5p	324	18632633	-0.342	-0.27	0.957	0.0142	0.0998	0.5467
APC	hsa-miR-135b-5p	324	26877610	-0.342	-0.27	0.957	0.0142	0.0998	0.5467
APC	hsa-miR-142-3p	324	22473208	-0.454	-0.454	0.818	0.1977	0.6729	1.1721
APC	hsa-miR-142-3p	324	23229013	-0.454	-0.454	0.818	0.1977	0.6729	1.1721
APC	hsa-miR-155-5p	324	22610915	-0.085	-0.063	0.54	0.014	0.0983	0.5426
APC	hsa-miR-155-5p	324	20584899	-0.085	-0.063	0.54	0.014	0.0983	0.5426
APC	hsa-miR-155-5p	324	23796566	-0.085	-0.063	0.54	0.014	0.0983	0.5426
APC	hsa-miR-155-5p	324	19136465	-0.085	-0.063	0.54	0.014	0.0983	0.5426
APC	hsa-miR-27a-3p	324	24487055	-0.155	-0.155	0.742	0.0084	0.061	0.4018
APC	hsa-miR-27a-3p	324	22018270	-0.155	-0.155	0.742	0.0084	0.061	0.4018
APEX1	hsa-miR-128-3p	328	23592263	-0.606	-0.606	0	0.0181	0.1228	0.5776
APEX1	hsa-miR-128-3p	328	20371350	-0.606	-0.606	0	0.0181	0.1228	0.5776
APEX1	hsa-miR-27a-3p	328	22473208	-0.34	-0.34	0	0.0035	0.0251	0.1668
APEX1	hsa-miR-27a-3p	328	23592263	-0.34	-0.34	0	0.0035	0.0251	0.1668
APEX1	hsa-miR-27a-3p	328	20371350	-0.34	-0.34	0	0.0035	0.0251	0.1668
XIAP	hsa-miR-106a-5p	331	21572407	-0.078	-0.049	0.448	0.0214	0.1529	0.9148
XIAP	hsa-miR-106a-5p	331	23622248	-0.078	-0.049	0.448	0.0214	0.1529	0.9148
XIAP	hsa-miR-1193	331	22927820	-0.118	-0.073	0	0.0283	0.1728	0.6204
XIAP	hsa-miR-1193	331	23824327	-0.118	-0.073	0	0.0283	0.1728	0.6204
XIAP	hsa-miR-192-5p	331	25444916	-0.477	-0.28	0	0.0479	0.2839	0.8992
XIAP	hsa-miR-192-5p	331	19074876	-0.477	-0.28	0	0.0479	0.2839	0.8992
XIAP	hsa-miR-421	331	20371350	-0.151	-0.095	0	0.0099	0.0698	0.4043
XIAP	hsa-miR-421	331	21572407	-0.151	-0.095	0	0.0099	0.0698	0.4043
XIAP	hsa-miR-421	331	22012620	-0.151	-0.095	0	0.0099	0.0698	0.4043
BIRC5	hsa-miR-203a-3p	332	22713668	-0.111	-0.027	0.193	0.0061	0.0435	0.2679
BIRC5	hsa-miR-203a-3p	332	26847520	-0.111	-0.027	0.193	0.0061	0.0435	0.2679
BIRC5	hsa-miR-203a-3p	332	22886454	-0.111	-0.027	0.193	0.0061	0.0435	0.2679
BIRC5	hsa-miR-203a-3p	332	23073851	-0.111	-0.027	0.193	0.0061	0.0435	0.2679
BIRC5	hsa-miR-203a-3p	332	22306317	-0.111	-0.027	0.193	0.0061	0.0435	0.2679
APP	hsa-miR-101-3p	351	21572407	-0.593	-0.542	0.891	0.0326	0.2072	0.7957
APP	hsa-miR-101-3p	351	20395292	-0.593	-0.542	0.891	0.0326	0.2072	0.7957
APP	hsa-miR-101-3p	351	21172309	-0.593	-0.542	0.891	0.0326	0.2072	0.7957
APP	hsa-miR-106a-5p	351	18684319	-0.257	-0.253	0.744	0.088	0.4164	0.8614
APP	hsa-miR-106a-5p	351	19110058	-0.257	-0.253	0.744	0.088	0.4164	0.8614
APP	hsa-miR-144-3p	351	27329039	-0.256	-0.214	0.695	0.0041	0.0302	0.2084
APP	hsa-miR-144-3p	351	21572407	-0.256	-0.214	0.695	0.0041	0.0302	0.2084
FASLG	hsa-miR-21-5p	356	25118289	-0.64	-0.64	0.509	0.0352	0.223	0.8563
FASLG	hsa-miR-21-5p	356	23177026	-0.64	-0.64	0.509	0.0352	0.223	0.8563
FASLG	hsa-miR-21-5p	356	21820586	-0.64	-0.64	0.509	0.0352	0.223	0.8563
FASLG	hsa-miR-21-5p	356	24821435	-0.64	-0.64	0.509	0.0352	0.223	0.8563
FASLG	hsa-miR-21-5p	356	20371612	-0.64	-0.64	0.509	0.0352	0.223	0.8563
FASLG	hsa-miR-21-5p	356	23504349	-0.64	-0.64	0.509	0.0352	0.223	0.8563
AQP3	hsa-miR-874-3p	360	23800944	-0.48	-0.48	0	0.0134	0.0909	0.425
AQP3	hsa-miR-874-3p	360	24462679	-0.48	-0.48	0	0.0134	0.0909	0.425
AR	hsa-miR-124-3p	367	23069658	-0.104	-0.104	0.765	0.0433	0.2881	1.3437
AR	hsa-miR-124-3p	367	22386953	-0.104	-0.104	0.765	0.0433	0.2881	1.3437
AR	hsa-miR-19a-3p	367	23451058	-0.048	-0.048	0.038	0.017	0.1196	0.6768
AR	hsa-miR-19a-3p	367	27501757	-0.048	-0.048	0.038	0.017	0.1196	0.6768
ARCN1	hsa-miR-1-3p	372	15685193	-0.634	-0.634	0.947	0.1537	0.7093	1.8532
ARCN1	hsa-miR-1-3p	372	18668037	-0.634	-0.634	0.947	0.1537	0.7093	1.8532
ARCN1	hsa-miR-1-3p	372	18668040	-0.634	-0.634	0.947	0.1537	0.7093	1.8532
ARF1	hsa-miR-153-3p	375	20371350	-0.553	-0.512	0.89	0.072	0.3588	0.7934
ARF1	hsa-miR-153-3p	375	21572407	-0.553	-0.512	0.89	0.072	0.3588	0.7934
ARF4	hsa-miR-1-3p	378	18668040	-0.236	-0.009	0.58	0.0024	0.0163	0.0832
ARF4	hsa-miR-1-3p	378	15685193	-0.236	-0.009	0.58	0.0024	0.0163	0.0832
ARF6	hsa-miR-145-5p	382	25253741	-0.475	-0.387	0.735	0.0339	0.2372	1.2917
ARF6	hsa-miR-145-5p	382	22291592	-0.475	-0.387	0.735	0.0339	0.2372	1.2917
RHOB	hsa-miR-19a-3p	388	23446348	-0.63	-0.619	0.706	0.0635	0.3572	1.0954
RHOB	hsa-miR-19a-3p	388	26041879	-0.63	-0.619	0.706	0.0635	0.3572	1.0954
RHOB	hsa-miR-19a-3p	388	20371350	-0.63	-0.619	0.706	0.0635	0.3572	1.0954
RHOB	hsa-miR-19a-3p	388	27329239	-0.63	-0.619	0.706	0.0635	0.3572	1.0954
RHOB	hsa-miR-19a-3p	388	23592263	-0.63	-0.619	0.706	0.0635	0.3572	1.0954
RHOB	hsa-miR-19a-3p	388	21572407	-0.63	-0.619	0.706	0.0635	0.3572	1.0954
RHOB	hsa-miR-21-5p	388	21872591	-0.248	-0.123	0.146	0.0047	0.0337	0.21
RHOB	hsa-miR-21-5p	388	23313253	-0.248	-0.123	0.146	0.0047	0.0337	0.21
RHOB	hsa-miR-21-5p	388	20460403	-0.248	-0.123	0.146	0.0047	0.0337	0.21
RHOB	hsa-miR-21-5p	388	21347332	-0.248	-0.123	0.146	0.0047	0.0337	0.21
RHOB	hsa-miR-223-3p	388	22080513	-0.947	-0.913	0.487	0.0607	0.3705	1.2393
RHOB	hsa-miR-223-3p	388	23094093	-0.947	-0.913	0.487	0.0607	0.3705	1.2393
RHOB	hsa-miR-223-3p	388	27121304	-0.947	-0.913	0.487	0.0607	0.3705	1.2393
RHOB	hsa-miR-223-3p	388	19850724	-0.947	-0.913	0.487	0.0607	0.3705	1.2393
RHOC	hsa-miR-138-5p	389	23007504	-0.707	-0.705	0.929	0.0054	0.0389	0.2324
RHOC	hsa-miR-138-5p	389	20232393	-0.707	-0.705	0.929	0.0054	0.0389	0.2324
RHOC	hsa-miR-138-5p	389	26701625	-0.707	-0.705	0.929	0.0054	0.0389	0.2324
RHOC	hsa-miR-138-5p	389	21770894	-0.707	-0.705	0.929	0.0054	0.0389	0.2324
RHOC	hsa-miR-138-5p	389	27292025	-0.707	-0.705	0.929	0.0054	0.0389	0.2324
RHOC	hsa-miR-138-5p	389	21572407	-0.707	-0.705	0.929	0.0054	0.0389	0.2324
RHOC	hsa-miR-17-5p	389	26701625	-0.557	-0.555	0.895	0.0956	0.4392	0.8635
RHOC	hsa-miR-17-5p	389	21572407	-0.557	-0.555	0.895	0.0956	0.4392	0.8635
RHOC	hsa-miR-302a-3p	389	21572407	-0.368	-0.367	0.716	0.0197	0.131	0.5653
RHOC	hsa-miR-302a-3p	389	26701625	-0.368	-0.367	0.716	0.0197	0.131	0.5653
RND3	hsa-miR-200b-3p	390	24151081	-0.404	-0.307	0.942	0.0181	0.124	0.6041
RND3	hsa-miR-200b-3p	390	26254780	-0.404	-0.307	0.942	0.0181	0.124	0.6041
RND3	hsa-miR-200b-3p	390	26935796	-0.404	-0.307	0.942	0.0181	0.124	0.6041
RND3	hsa-miR-200b-3p	390	24667864	-0.404	-0.307	0.942	0.0181	0.124	0.6041
RND3	hsa-miR-200b-3p	390	20683643	-0.404	-0.307	0.942	0.0181	0.124	0.6041
RHOG	hsa-miR-124-3p	391	22085528	-1.442	-1.442	0.906	0.1987	0.9602	2.3826
RHOG	hsa-miR-124-3p	391	26746014	-1.442	-1.442	0.906	0.1987	0.9602	2.3826
RHOG	hsa-miR-124-3p	391	18668037	-1.442	-1.442	0.906	0.1987	0.9602	2.3826
RHOG	hsa-miR-124-3p	391	18042700	-1.442	-1.442	0.906	0.1987	0.9602	2.3826
ARHGAP1	hsa-miR-106b-5p	392	20371350	-0.339	-0.338	0.744	0.0299	0.1852	0.626
ARHGAP1	hsa-miR-106b-5p	392	22473208	-0.339	-0.338	0.744	0.0299	0.1852	0.626
ARHGAP1	hsa-miR-106b-5p	392	21572407	-0.339	-0.338	0.744	0.0299	0.1852	0.626
ARHGAP1	hsa-miR-106b-5p	392	23592263	-0.339	-0.338	0.744	0.0299	0.1852	0.626
ARHGAP1	hsa-miR-130b-3p	392	21572407	-0.376	-0.375	0.805	0.0295	0.1834	0.6231
ARHGAP1	hsa-miR-130b-3p	392	23592263	-0.376	-0.375	0.805	0.0295	0.1834	0.6231
ARHGAP1	hsa-miR-130b-3p	392	20371350	-0.376	-0.375	0.805	0.0295	0.1834	0.6231
ARHGAP1	hsa-miR-19a-3p	392	22473208	-0.29	-0.289	0.835	0.0265	0.1687	0.6258
ARHGAP1	hsa-miR-19a-3p	392	21572407	-0.29	-0.289	0.835	0.0265	0.1687	0.6258
ARHGAP1	hsa-miR-19a-3p	392	20371350	-0.29	-0.289	0.835	0.0265	0.1687	0.6258
ARHGAP1	hsa-miR-19a-3p	392	23592263	-0.29	-0.289	0.835	0.0265	0.1687	0.6258
ARHGAP1	hsa-miR-449a	392	21572407	-0.422	-0.422	0.771	0.0349	0.2213	0.8646
ARHGAP1	hsa-miR-449a	392	20371350	-0.422	-0.422	0.771	0.0349	0.2213	0.8646
ARHGAP1	hsa-miR-449a	392	23592263	-0.422	-0.422	0.771	0.0349	0.2213	0.8646
ARHGAP1	hsa-miR-449a	392	27292025	-0.422	-0.422	0.771	0.0349	0.2213	0.8646
ARHGDIA	hsa-miR-15b-5p	396	20371350	-0.591	-0.328	0.902	0.0183	0.1284	0.6993
ARHGDIA	hsa-miR-15b-5p	396	22473208	-0.591	-0.328	0.902	0.0183	0.1284	0.6993
ARHGDIA	hsa-miR-15b-5p	396	23446348	-0.591	-0.328	0.902	0.0183	0.1284	0.6993
ARHGDIA	hsa-miR-15b-5p	396	21572407	-0.591	-0.328	0.902	0.0183	0.1284	0.6993
ARNTL	hsa-miR-142-3p	406	24928439	-0.979	-0.979	0.83	0.2732	1.1039	2.0314
ARNTL	hsa-miR-142-3p	406	21799909	-0.979	-0.979	0.83	0.2732	1.1039	2.0314
ARNTL	hsa-miR-142-3p	406	17612493	-0.979	-0.979	0.83	0.2732	1.1039	2.0314
ARNTL	hsa-miR-142-3p	406	22958478	-0.979	-0.979	0.83	0.2732	1.1039	2.0314
ARNTL	hsa-miR-142-3p	406	23592263	-0.979	-0.979	0.83	0.2732	1.1039	2.0314
ARNTL	hsa-miR-27a-3p	406	22012620	-0.092	-0.092	0.483	0.0023	0.0165	0.1132
ARNTL	hsa-miR-27a-3p	406	21572407	-0.092	-0.092	0.483	0.0023	0.0165	0.1132
ASS1	hsa-miR-362-3p	445	27418678	-0.238	-0.022	0	0.0009	0.0062	0.0389
ASS1	hsa-miR-362-3p	445	23313552	-0.238	-0.022	0	0.0009	0.0062	0.0389
ASS1	hsa-miR-362-3p	445	23824327	-0.238	-0.022	0	0.0009	0.0062	0.0389
ZFHX3	hsa-miR-128-3p	463	22012620	-0.04	-0.031	0.915	0.0496	0.2873	0.9643
ZFHX3	hsa-miR-128-3p	463	26701625	-0.04	-0.031	0.915	0.0496	0.2873	0.9643
ZFHX3	hsa-miR-211-5p	463	22012620	-0.12	-0.116	0.461	0.0277	0.1923	1.0028
ZFHX3	hsa-miR-211-5p	463	26701625	-0.12	-0.116	0.461	0.0277	0.1923	1.0028
ZFHX3	hsa-miR-27a-3p	463	22012620	-0.06	-0.048	0.892	0.0494	0.3063	1.1371
ZFHX3	hsa-miR-27a-3p	463	26701625	-0.06	-0.048	0.892	0.0494	0.3063	1.1371
ZFHX3	hsa-miR-376a-3p	463	21572407	-0.03	-0.025	0	0.0056	0.0406	0.2775
ZFHX3	hsa-miR-376a-3p	463	20371350	-0.03	-0.025	0	0.0056	0.0406	0.2775
ZFHX3	hsa-miR-376a-3p	463	23446348	-0.03	-0.025	0	0.0056	0.0406	0.2775
ATM	hsa-miR-181a-5p	472	26113450	-0.076	-0.045	0.519	0.0111	0.08	0.5026
ATM	hsa-miR-181a-5p	472	24531888	-0.076	-0.045	0.519	0.0111	0.08	0.5026
ATM	hsa-miR-181a-5p	472	21274007	-0.076	-0.045	0.519	0.0111	0.08	0.5026
ATM	hsa-miR-181a-5p	472	22473208	-0.076	-0.045	0.519	0.0111	0.08	0.5026
ATM	hsa-miR-181a-5p	472	23656790	-0.076	-0.045	0.519	0.0111	0.08	0.5026
ATM	hsa-miR-181a-5p	472	20371350	-0.076	-0.045	0.519	0.0111	0.08	0.5026
ATM	hsa-miR-18a-5p	472	22100165	-0.347	-0.197	0.695	0.0415	0.2205	0.5905
ATM	hsa-miR-18a-5p	472	23818585	-0.347	-0.197	0.695	0.0415	0.2205	0.5905
ATM	hsa-miR-18a-5p	472	23437304	-0.347	-0.197	0.695	0.0415	0.2205	0.5905
ATM	hsa-miR-18a-5p	472	23857602	-0.347	-0.197	0.695	0.0415	0.2205	0.5905
ATM	hsa-miR-18a-5p	472	22291592	-0.347	-0.197	0.695	0.0415	0.2205	0.5905
ATM	hsa-miR-18a-5p	472	21980462	-0.347	-0.197	0.695	0.0415	0.2205	0.5905
ATM	hsa-miR-18a-5p	472	20371350	-0.347	-0.197	0.695	0.0415	0.2205	0.5905
ATM	hsa-miR-203a-3p	472	22291592	-0.05	-0.032	0.491	0.0068	0.0497	0.3356
ATM	hsa-miR-203a-3p	472	24145123	-0.05	-0.032	0.491	0.0068	0.0497	0.3356
ATM	hsa-miR-203a-3p	472	22100165	-0.05	-0.032	0.491	0.0068	0.0497	0.3356
ATM	hsa-miR-203a-3p	472	27542403	-0.05	-0.032	0.491	0.0068	0.0497	0.3356
ATP2A2	hsa-miR-142-3p	488	22473208	-0.313	-0.289	0.377	0.1363	0.547	1.0619
ATP2A2	hsa-miR-142-3p	488	17612493	-0.313	-0.289	0.377	0.1363	0.547	1.0619
ATP2A2	hsa-miR-30a-5p	488	18668040	-0.076	-0.075	0.777	0.0189	0.1281	0.6057
ATP2A2	hsa-miR-30a-5p	488	23313552	-0.076	-0.075	0.777	0.0189	0.1281	0.6057
ATP2B1	hsa-miR-204-5p	490	20369013	-0.121	-0.046	0	0.0139	0.0911	0.4044
ATP2B1	hsa-miR-204-5p	490	21282569	-0.121	-0.046	0	0.0139	0.0911	0.4044
ATP5G3	hsa-miR-425-5p	518	24398324	-0.62	-0.331	0.155	0.0054	0.0372	0.2115
ATP5G3	hsa-miR-425-5p	518	20371350	-0.62	-0.331	0.155	0.0054	0.0372	0.2115
ATP5G3	hsa-miR-425-5p	518	23446348	-0.62	-0.331	0.155	0.0054	0.0372	0.2115
ATP5G3	hsa-miR-425-5p	518	23313552	-0.62	-0.331	0.155	0.0054	0.0372	0.2115
ATP5G3	hsa-miR-425-5p	518	21572407	-0.62	-0.331	0.155	0.0054	0.0372	0.2115
ATP5G3	hsa-miR-425-5p	518	22012620	-0.62	-0.331	0.155	0.0054	0.0372	0.2115
ATP5G3	hsa-miR-425-5p	518	23592263	-0.62	-0.331	0.155	0.0054	0.0372	0.2115
ATP5G3	hsa-miR-425-5p	518	22927820	-0.62	-0.331	0.155	0.0054	0.0372	0.2115
ATP5G3	hsa-miR-425-5p	518	27292025	-0.62	-0.331	0.155	0.0054	0.0372	0.2115
ATP6V1B2	hsa-miR-1-3p	526	18668037	-0.178	-0.056	0.679	0.0056	0.0374	0.1679
ATP6V1B2	hsa-miR-1-3p	526	20144220	-0.178	-0.056	0.679	0.0056	0.0374	0.1679
ATP6V1B2	hsa-miR-1-3p	526	18668040	-0.178	-0.056	0.679	0.0056	0.0374	0.1679
ATP6V1B2	hsa-miR-19a-3p	526	23446348	-0.443	-0.296	0.16	0.0235	0.1549	0.6581
ATP6V1B2	hsa-miR-19a-3p	526	23592263	-0.443	-0.296	0.16	0.0235	0.1549	0.6581
ATP6V1B2	hsa-miR-19a-3p	526	20371350	-0.443	-0.296	0.16	0.0235	0.1549	0.6581
ATP6V1B2	hsa-miR-19a-3p	526	21572407	-0.443	-0.296	0.16	0.0235	0.1549	0.6581
ATP6V1B2	hsa-miR-19a-3p	526	22012620	-0.443	-0.296	0.16	0.0235	0.1549	0.6581
ATP6V1B2	hsa-miR-19a-3p	526	22473208	-0.443	-0.296	0.16	0.0235	0.1549	0.6581
ATP7A	hsa-miR-495-3p	538	23824327	-0.08	-0.048	0	0.0528	0.3549	1.7145
ATP7A	hsa-miR-495-3p	538	24038379	-0.08	-0.048	0	0.0528	0.3549	1.7145
AXL	hsa-miR-1-3p	558	18668040	-0.304	-0.304	0.334	0.0745	0.3777	0.8754
AXL	hsa-miR-1-3p	558	15685193	-0.304	-0.304	0.334	0.0745	0.3777	0.8754
AXL	hsa-miR-34c-5p	558	26287733	-0.522	-0.522	0.885	0.0512	0.2896	0.8198
AXL	hsa-miR-34c-5p	558	26667302	-0.522	-0.522	0.885	0.0512	0.2896	0.8198
BACH1	hsa-miR-155-5p	571	25128227	-0.441	-0.423	0.786	0.0929	0.5633	2.0064
BACH1	hsa-miR-155-5p	571	21541331	-0.441	-0.423	0.786	0.0929	0.5633	2.0064
BACH1	hsa-miR-155-5p	571	18299402	-0.441	-0.423	0.786	0.0929	0.5633	2.0064
BACH1	hsa-miR-155-5p	571	17881434	-0.441	-0.423	0.786	0.0929	0.5633	2.0064
BACH1	hsa-miR-155-5p	571	23313552	-0.441	-0.423	0.786	0.0929	0.5633	2.0064
BACH1	hsa-miR-155-5p	571	19193853	-0.441	-0.423	0.786	0.0929	0.5633	2.0064
BACH1	hsa-miR-155-5p	571	20584899	-0.441	-0.423	0.786	0.0929	0.5633	2.0064
BACH1	hsa-miR-155-5p	571	18367535	-0.441	-0.423	0.786	0.0929	0.5633	2.0064
BACH1	hsa-miR-196a-5p	571	20127796	-0.437	-0.42	0.867	0.022	0.1497	0.7345
BACH1	hsa-miR-196a-5p	571	20371350	-0.437	-0.42	0.867	0.022	0.1497	0.7345
BAK1	hsa-miR-125b-5p	578	21823019	-0.733	-0.732	0.961	0.0492	0.3113	1.2542
BAK1	hsa-miR-125b-5p	578	18056640	-0.733	-0.732	0.961	0.0492	0.3113	1.2542
BAK1	hsa-miR-125b-5p	578	23497288	-0.733	-0.732	0.961	0.0492	0.3113	1.2542
BAK1	hsa-miR-125b-5p	578	23928699	-0.733	-0.732	0.961	0.0492	0.3113	1.2542
BAK1	hsa-miR-125b-5p	578	27158338	-0.733	-0.732	0.961	0.0492	0.3113	1.2542
CCND1	hsa-let-7d-5p	595	26701625	-0.397	-0.312	0.899	0.0383	0.238	0.8528
CCND1	hsa-let-7d-5p	595	23592263	-0.397	-0.312	0.899	0.0383	0.238	0.8528
CCND1	hsa-miR-106a-5p	595	21572407	-0.249	-0.239	0.793	0.0649	0.3473	0.9217
CCND1	hsa-miR-106a-5p	595	20371350	-0.249	-0.239	0.793	0.0649	0.3473	0.9217
CCND1	hsa-miR-106a-5p	595	26701625	-0.249	-0.239	0.793	0.0649	0.3473	0.9217
CCND1	hsa-miR-106a-5p	595	27292025	-0.249	-0.239	0.793	0.0649	0.3473	0.9217
CCND1	hsa-miR-106a-5p	595	24398324	-0.249	-0.239	0.793	0.0649	0.3473	0.9217
CCND1	hsa-miR-106a-5p	595	23446348	-0.249	-0.239	0.793	0.0649	0.3473	0.9217
CCND1	hsa-miR-106a-5p	595	23836497	-0.249	-0.239	0.793	0.0649	0.3473	0.9217
CCND1	hsa-miR-106a-5p	595	22012620	-0.249	-0.239	0.793	0.0649	0.3473	0.9217
CCND1	hsa-miR-106a-5p	595	23592263	-0.249	-0.239	0.793	0.0649	0.3473	0.9217
CCND1	hsa-miR-1-3p	595	25047835	-0.14	-0.134	0.653	0.036	0.2174	0.7036
CCND1	hsa-miR-1-3p	595	27247259	-0.14	-0.134	0.653	0.036	0.2174	0.7036
CCND1	hsa-miR-1-3p	595	18668037	-0.14	-0.134	0.653	0.036	0.2174	0.7036
CCND1	hsa-miR-142-5p	595	22012620	-0.055	-0.054	0.129	0.0112	0.0796	0.4674
CCND1	hsa-miR-142-5p	595	24398324	-0.055	-0.054	0.129	0.0112	0.0796	0.4674
CCND1	hsa-miR-142-5p	595	21572407	-0.055	-0.054	0.129	0.0112	0.0796	0.4674
CCND1	hsa-miR-142-5p	595	26701625	-0.055	-0.054	0.129	0.0112	0.0796	0.4674
CCND1	hsa-miR-142-5p	595	23446348	-0.055	-0.054	0.129	0.0112	0.0796	0.4674
CCND1	hsa-miR-142-5p	595	20371350	-0.055	-0.054	0.129	0.0112	0.0796	0.4674
CCND1	hsa-miR-142-5p	595	23592263	-0.055	-0.054	0.129	0.0112	0.0796	0.4674
CCND1	hsa-miR-142-5p	595	27292025	-0.055	-0.054	0.129	0.0112	0.0796	0.4674
CCND1	hsa-miR-19a-3p	595	28090171	-0.531	-0.458	0.754	0.061	0.3506	1.1367
CCND1	hsa-miR-19a-3p	595	20133739	-0.531	-0.458	0.754	0.061	0.3506	1.1367
CCND1	hsa-miR-424-5p	595	18701644	-0.646	-0.607	0.957	0.1189	0.5576	1.3878
CCND1	hsa-miR-424-5p	595	19956200	-0.646	-0.607	0.957	0.1189	0.5576	1.3878
CCND1	hsa-miR-424-5p	595	24398324	-0.646	-0.607	0.957	0.1189	0.5576	1.3878
BCL2	hsa-miR-125b-5p	596	26057745	-0.371	-0.323	0.823	0.0235	0.1641	0.8985
BCL2	hsa-miR-125b-5p	596	22293115	-0.371	-0.323	0.823	0.0235	0.1641	0.8985
BCL2	hsa-miR-143-3p	596	19843160	-0.216	-0.204	0.261	0.0097	0.0692	0.414
BCL2	hsa-miR-143-3p	596	22160209	-0.216	-0.204	0.261	0.0097	0.0692	0.414
BCL2	hsa-miR-143-3p	596	25492481	-0.216	-0.204	0.261	0.0097	0.0692	0.414
BCL2	hsa-miR-143-3p	596	23276710	-0.216	-0.204	0.261	0.0097	0.0692	0.414
BCL2	hsa-miR-181b-5p	596	20162574	-0.379	-0.356	0.882	0.0188	0.1319	0.7341
BCL2	hsa-miR-181b-5p	596	23440261	-0.379	-0.356	0.882	0.0188	0.1319	0.7341
BCL2	hsa-miR-181b-5p	596	22610076	-0.379	-0.356	0.882	0.0188	0.1319	0.7341
BCL2	hsa-miR-182-5p	596	23936432	-0.335	-0.33	0.791	0.0178	0.1261	0.7244
BCL2	hsa-miR-182-5p	596	22848417	-0.335	-0.33	0.791	0.0178	0.1261	0.7244
BCL2	hsa-miR-195-5p	596	22473208	-0.364	-0.339	0.901	0.087	0.4618	1.3588
BCL2	hsa-miR-195-5p	596	23451060	-0.364	-0.339	0.901	0.087	0.4618	1.3588
BCL2	hsa-miR-195-5p	596	20727858	-0.364	-0.339	0.901	0.087	0.4618	1.3588
BCL2	hsa-miR-195-5p	596	26064276	-0.364	-0.339	0.901	0.087	0.4618	1.3588
BCL2	hsa-miR-204-5p	596	19074899	-0.222	-0.222	0.461	0.0215	0.1405	0.5729
BCL2	hsa-miR-204-5p	596	23152059	-0.222	-0.222	0.461	0.0215	0.1405	0.5729
BCL2	hsa-miR-204-5p	596	28280358	-0.222	-0.222	0.461	0.0215	0.1405	0.5729
BCL2	hsa-miR-204-5p	596	27519795	-0.222	-0.222	0.461	0.0215	0.1405	0.5729
BCL2	hsa-miR-204-5p	596	24960059	-0.222	-0.222	0.461	0.0215	0.1405	0.5729
BCL2	hsa-miR-204-5p	596	22892391	-0.222	-0.222	0.461	0.0215	0.1405	0.5729
BCL2	hsa-miR-34c-5p	596	18803879	-0.35	-0.35	0.751	0.039	0.2377	0.8072
BCL2	hsa-miR-34c-5p	596	26795575	-0.35	-0.35	0.751	0.039	0.2377	0.8072
BCL2	hsa-miR-34c-5p	596	24960059	-0.35	-0.35	0.751	0.039	0.2377	0.8072
BCL2	hsa-miR-365a-3p	596	21640710	-0.35	-0.35	0.482	0.0257	0.1751	0.828
BCL2	hsa-miR-365a-3p	596	22072615	-0.35	-0.35	0.482	0.0257	0.1751	0.828
BCL2	hsa-miR-503-5p	596	24931256	-0.34	-0.314	0.832	0.0568	0.3517	1.3913
BCL2	hsa-miR-503-5p	596	23856992	-0.34	-0.314	0.832	0.0568	0.3517	1.3913
BCL2	hsa-miR-503-5p	596	28343379	-0.34	-0.314	0.832	0.0568	0.3517	1.3913
BCL2L1	hsa-miR-133a-3p	598	26276722	-0.5	-0.5	0.688	0.0758	0.3891	0.9528
BCL2L1	hsa-miR-133a-3p	598	23756231	-0.5	-0.5	0.688	0.0758	0.3891	0.9528
BCL2L2	hsa-miR-125b-5p	599	25001178	-0.359	-0.354	0.735	0.0128	0.0921	0.5736
BCL2L2	hsa-miR-125b-5p	599	22824797	-0.359	-0.354	0.735	0.0128	0.0921	0.5736
BCL2L2	hsa-miR-203a-3p	599	26599571	-0.131	-0.119	0.298	0.0071	0.0512	0.3237
BCL2L2	hsa-miR-203a-3p	599	24219989	-0.131	-0.119	0.298	0.0071	0.0512	0.3237
BCL2L2	hsa-miR-203a-3p	599	27142767	-0.131	-0.119	0.298	0.0071	0.0512	0.3237
BCL2L2	hsa-miR-203a-3p	599	21205209	-0.131	-0.119	0.298	0.0071	0.0512	0.3237
BCL2L2	hsa-miR-335-5p	599	23740614	-0.132	-0.13	0	0.0038	0.0272	0.1761
BCL2L2	hsa-miR-335-5p	599	21822301	-0.132	-0.13	0	0.0038	0.0272	0.1761
BCL6	hsa-miR-187-3p	604	26845350	-0.267	-0.267	0.195	0.0036	0.0258	0.168
BCL6	hsa-miR-187-3p	604	27073562	-0.267	-0.267	0.195	0.0036	0.0258	0.168
BCL6	hsa-miR-339-5p	604	20932331	-0.271	-0.271	0	0.0104	0.0731	0.4115
BCL6	hsa-miR-339-5p	604	24917186	-0.271	-0.271	0	0.0104	0.0731	0.4115
BDNF	hsa-miR-182-5p	627	25955435	-0.237	-0.231	0.647	0.0051	0.0366	0.2204
BDNF	hsa-miR-182-5p	627	23704927	-0.237	-0.231	0.647	0.0051	0.0366	0.2204
BDNF	hsa-miR-210-3p	627	26708520	-0.331	-0.322	0.215	0.0105	0.0724	0.363
BDNF	hsa-miR-210-3p	627	19826008	-0.331	-0.322	0.215	0.0105	0.0724	0.363
PRDM1	hsa-miR-125b-5p	639	20497960	-0.415	-0.415	0.836	0.0157	0.1103	0.6153
PRDM1	hsa-miR-125b-5p	639	27613090	-0.415	-0.415	0.836	0.0157	0.1103	0.6153
PRDM1	hsa-miR-125b-5p	639	26655851	-0.415	-0.415	0.836	0.0157	0.1103	0.6153
PRDM1	hsa-miR-223-3p	639	24438193	-0.454	-0.349	0.327	0.0292	0.2007	0.9913
PRDM1	hsa-miR-223-3p	639	22815788	-0.454	-0.349	0.327	0.0292	0.2007	0.9913
PRDM1	hsa-miR-223-3p	639	26655851	-0.454	-0.349	0.327	0.0292	0.2007	0.9913
PRDM1	hsa-miR-9-5p	639	23129528	-0.535	-0.416	0.986	0.0083	0.0605	0.4021
PRDM1	hsa-miR-9-5p	639	18583325	-0.535	-0.416	0.986	0.0083	0.0605	0.4021
PRDM1	hsa-miR-9-5p	639	19956200	-0.535	-0.416	0.986	0.0083	0.0605	0.4021
BMI1	hsa-miR-128-3p	648	23019226	-0.397	-0.377	0.824	0.0628	0.3283	0.7811
BMI1	hsa-miR-128-3p	648	24903149	-0.397	-0.377	0.824	0.0628	0.3283	0.7811
BMI1	hsa-miR-128-3p	648	19941032	-0.397	-0.377	0.824	0.0628	0.3283	0.7811
BMI1	hsa-miR-128-3p	648	26717043	-0.397	-0.377	0.824	0.0628	0.3283	0.7811
BMI1	hsa-miR-128-3p	648	20574517	-0.397	-0.377	0.824	0.0628	0.3283	0.7811
BMI1	hsa-miR-128-3p	648	19010882	-0.397	-0.377	0.824	0.0628	0.3283	0.7811
BMI1	hsa-miR-200b-3p	648	21725369	-0.195	-0.186	0.721	0.0191	0.1256	0.5145
BMI1	hsa-miR-200b-3p	648	28383782	-0.195	-0.186	0.721	0.0191	0.1256	0.5145
BMI1	hsa-miR-200b-3p	648	24317363	-0.195	-0.186	0.721	0.0191	0.1256	0.5145
BMI1	hsa-miR-200b-3p	648	21840484	-0.195	-0.186	0.721	0.0191	0.1256	0.5145
BMI1	hsa-miR-200b-3p	648	26919246	-0.195	-0.186	0.721	0.0191	0.1256	0.5145
BMI1	hsa-miR-203a-3p	648	24219349	-0.194	-0.185	0.236	0.0933	0.4364	0.9457
BMI1	hsa-miR-203a-3p	648	26847520	-0.194	-0.185	0.236	0.0933	0.4364	0.9457
BMI1	hsa-miR-203a-3p	648	21840484	-0.194	-0.185	0.236	0.0933	0.4364	0.9457
BMI1	hsa-miR-203a-3p	648	21159887	-0.194	-0.185	0.236	0.0933	0.4364	0.9457
BMI1	hsa-miR-203a-3p	648	25475727	-0.194	-0.185	0.236	0.0933	0.4364	0.9457
BMI1	hsa-miR-218-5p	648	25999024	-0.744	-0.612	0.9	0.0206	0.1401	0.6634
BMI1	hsa-miR-218-5p	648	23950210	-0.744	-0.612	0.9	0.0206	0.1401	0.6634
BMI1	hsa-miR-218-5p	648	23255074	-0.744	-0.612	0.9	0.0206	0.1401	0.6634
BMI1	hsa-miR-376c-3p	648	27345009	-0.27	-0.257	0	0.0061	0.0438	0.2785
BMI1	hsa-miR-376c-3p	648	24374217	-0.27	-0.257	0	0.0061	0.0438	0.2785
BMI1	hsa-miR-495-3p	648	23105110	-0.102	-0.097	0	0.0506	0.3147	1.2366
BMI1	hsa-miR-495-3p	648	28628915	-0.102	-0.097	0	0.0506	0.3147	1.2366
BMI1	hsa-miR-495-3p	648	26020378	-0.102	-0.097	0	0.0506	0.3147	1.2366
BMP2	hsa-miR-106a-5p	650	23592263	-0.145	-0.145	0.392	0.0127	0.0895	0.4925
BMP2	hsa-miR-106a-5p	650	23399447	-0.145	-0.145	0.392	0.0127	0.0895	0.4925
BMP7	hsa-miR-542-3p	655	26610487	-0.165	-0.165	0	0.0261	0.1679	0.6483
BMP7	hsa-miR-542-3p	655	24503542	-0.165	-0.165	0	0.0261	0.1679	0.6483
BMPR1A	hsa-miR-367-3p	657	21572407	-0.174	-0.142	0.573	0.0178	0.1247	0.6786
BMPR1A	hsa-miR-367-3p	657	20371350	-0.174	-0.142	0.573	0.0178	0.1247	0.6786
BMPR1A	hsa-miR-455-3p	657	23622248	-0.523	-0.411	0.315	0.073	0.4559	1.8159
BMPR1A	hsa-miR-455-3p	657	27292025	-0.523	-0.411	0.315	0.073	0.4559	1.8159
BMPR2	hsa-miR-130a-3p	659	23418453	-0.374	-0.374	0.805	0.0315	0.1973	0.7068
BMPR2	hsa-miR-130a-3p	659	22942087	-0.374	-0.374	0.805	0.0315	0.1973	0.7068
BMPR2	hsa-miR-181a-5p	659	22942087	-0.055	-0.026	0.582	0.0044	0.0317	0.2091
BMPR2	hsa-miR-181a-5p	659	22473208	-0.055	-0.026	0.582	0.0044	0.0317	0.2091
BMPR2	hsa-miR-19a-3p	659	24145352	-0.637	-0.475	0.974	0.0939	0.5079	1.3907
BMPR2	hsa-miR-19a-3p	659	19390056	-0.637	-0.475	0.974	0.0939	0.5079	1.3907
BMPR2	hsa-miR-19a-3p	659	22473208	-0.637	-0.475	0.974	0.0939	0.5079	1.3907
BMPR2	hsa-miR-21-5p	659	18591254	-0.287	-0.123	0.561	0.009	0.0641	0.3844
BMPR2	hsa-miR-21-5p	659	11829576	-0.287	-0.123	0.561	0.009	0.0641	0.3844
BMPR2	hsa-miR-21-5p	659	17991735	-0.287	-0.123	0.561	0.009	0.0641	0.3844
BMPR2	hsa-miR-21-5p	659	19578724	-0.287	-0.123	0.561	0.009	0.0641	0.3844
BMPR2	hsa-miR-21-5p	659	22227207	-0.287	-0.123	0.561	0.009	0.0641	0.3844
BMPR2	hsa-miR-21-5p	659	18829576	-0.287	-0.123	0.561	0.009	0.0641	0.3844
BNIP2	hsa-miR-194-5p	663	24398324	-1.153	-0.869	0.488	0.0711	0.437	1.6228
BNIP2	hsa-miR-194-5p	663	21572407	-1.153	-0.869	0.488	0.0711	0.437	1.6228
BNIP2	hsa-miR-20b-5p	663	20371350	-0.341	-0.278	0.93	0.0394	0.2606	1.1569
BNIP2	hsa-miR-20b-5p	663	23446348	-0.341	-0.278	0.93	0.0394	0.2606	1.1569
BNIP2	hsa-miR-20b-5p	663	21572407	-0.341	-0.278	0.93	0.0394	0.2606	1.1569
BNIP2	hsa-miR-20b-5p	663	22473208	-0.341	-0.278	0.93	0.0394	0.2606	1.1569
ZFP36L1	hsa-miR-124-3p	677	20371350	-0.436	-0.38	0.813	0.0835	0.406	0.9954
ZFP36L1	hsa-miR-124-3p	677	26701625	-0.436	-0.38	0.813	0.0835	0.406	0.9954
ZFP36L1	hsa-miR-128-3p	677	20371350	-0.409	-0.347	0.748	0.0391	0.2257	0.646
ZFP36L1	hsa-miR-128-3p	677	23592263	-0.409	-0.347	0.748	0.0391	0.2257	0.646
ZFP36L1	hsa-miR-128-3p	677	24398324	-0.409	-0.347	0.748	0.0391	0.2257	0.646
ZFP36L1	hsa-miR-27a-3p	677	20371350	-0.263	-0.224	0.606	0.012	0.0826	0.4142
ZFP36L1	hsa-miR-27a-3p	677	23592263	-0.263	-0.224	0.606	0.012	0.0826	0.4142
ZFP36L1	hsa-miR-27a-3p	677	24398324	-0.263	-0.224	0.606	0.012	0.0826	0.4142
ZFP36L2	hsa-miR-101-3p	678	21572407	-0.54	-0.325	0.899	0.0219	0.1386	0.5415
ZFP36L2	hsa-miR-101-3p	678	20371350	-0.54	-0.325	0.899	0.0219	0.1386	0.5415
ZFP36L2	hsa-miR-124-3p	678	18042700	-0.494	-0.293	0.991	0.0729	0.3463	0.943
ZFP36L2	hsa-miR-124-3p	678	18668037	-0.494	-0.293	0.991	0.0729	0.3463	0.943
ZFP36L2	hsa-miR-142-3p	678	21572407	-0.225	-0.13	1	0.0101	0.0671	0.2884
ZFP36L2	hsa-miR-142-3p	678	20371350	-0.225	-0.13	1	0.0101	0.0671	0.2884
ZFP36L2	hsa-miR-144-3p	678	21572407	-0.375	-0.319	0.647	0.007	0.051	0.3286
ZFP36L2	hsa-miR-144-3p	678	20371350	-0.375	-0.319	0.647	0.007	0.051	0.3286
ZFP36L2	hsa-miR-181a-5p	678	23622248	-0.627	-0.342	0.973	0.0127	0.0898	0.5006
ZFP36L2	hsa-miR-181a-5p	678	22473208	-0.627	-0.342	0.973	0.0127	0.0898	0.5006
ZFP36L2	hsa-miR-582-5p	678	20371350	-0.138	-0.083	0	0.021	0.1445	0.714
ZFP36L2	hsa-miR-582-5p	678	21572407	-0.138	-0.083	0	0.021	0.1445	0.714
KLF5	hsa-miR-145-5p	688	23128394	-0.405	-0.405	0.672	0.0319	0.2	0.7256
KLF5	hsa-miR-145-5p	688	25273883	-0.405	-0.405	0.672	0.0319	0.2	0.7256
PTTG1IP	hsa-miR-124-3p	754	18668037	-0.624	-0.522	0.945	0.1099	0.4635	0.9266
PTTG1IP	hsa-miR-124-3p	754	15685193	-0.624	-0.522	0.945	0.1099	0.4635	0.9266
DDR1	hsa-miR-199a-5p	780	26655502	-0.908	-0.908	0.894	0.0649	0.4207	1.6783
DDR1	hsa-miR-199a-5p	780	20799954	-0.908	-0.908	0.894	0.0649	0.4207	1.6783
CAD	hsa-miR-455-3p	790	23622248	-0.02	-0.02	0.295	0.0067	0.0488	0.3169
CAD	hsa-miR-455-3p	790	27292025	-0.02	-0.02	0.295	0.0067	0.0488	0.3169
CALM1	hsa-miR-129-5p	801	21572407	-0.362	-0.362	0	0.0043	0.0317	0.2167
CALM1	hsa-miR-129-5p	801	20371350	-0.362	-0.362	0	0.0043	0.0317	0.2167
CALM1	hsa-miR-129-5p	801	23446348	-0.362	-0.362	0	0.0043	0.0317	0.2167
CALM1	hsa-miR-1-3p	801	18668040	-0.166	-0.165	0.682	0.0155	0.1046	0.4696
CALM1	hsa-miR-1-3p	801	18668037	-0.166	-0.165	0.682	0.0155	0.1046	0.4696
CALM1	hsa-miR-142-5p	801	20371350	-0.047	-0.006	0.32	0.0004	0.0032	0.0215
CALM1	hsa-miR-142-5p	801	21572407	-0.047	-0.006	0.32	0.0004	0.0032	0.0215
CALM1	hsa-miR-142-5p	801	23446348	-0.047	-0.006	0.32	0.0004	0.0032	0.0215
CALM2	hsa-miR-130a-3p	805	23446348	-0.592	-0.592	0.867	0.0278	0.1742	0.6092
CALM2	hsa-miR-130a-3p	805	20371350	-0.592	-0.592	0.867	0.0278	0.1742	0.6092
CALM2	hsa-miR-130a-3p	805	21572407	-0.592	-0.592	0.867	0.0278	0.1742	0.6092
CALM2	hsa-miR-1-3p	805	23592263	-0.289	-0.289	0.666	0.0253	0.1703	0.7931
CALM2	hsa-miR-1-3p	805	18668040	-0.289	-0.289	0.666	0.0253	0.1703	0.7931
CALM2	hsa-miR-1-3p	805	21169019	-0.289	-0.289	0.666	0.0253	0.1703	0.7931
CALU	hsa-miR-103a-3p	813	20371350	-0.376	-0.226	0.533	0.0183	0.1207	0.5056
CALU	hsa-miR-103a-3p	813	23592263	-0.376	-0.226	0.533	0.0183	0.1207	0.5056
CAMLG	hsa-miR-411-5p	819	20371350	-0.368	-0.368	0	0.0155	0.1044	0.4628
CAMLG	hsa-miR-411-5p	819	21572407	-0.368	-0.368	0	0.0155	0.1044	0.4628
CANX	hsa-miR-505-3p	821	27292025	-0.437	-0.414	0	0.0072	0.0524	0.36
CANX	hsa-miR-505-3p	821	23592263	-0.437	-0.414	0	0.0072	0.0524	0.36
CAPNS1	hsa-miR-124-3p	826	26530859	-0.358	-0.354	0.77	0.0736	0.3845	1.006
CAPNS1	hsa-miR-124-3p	826	18668037	-0.358	-0.354	0.77	0.0736	0.3845	1.006
CAPZA1	hsa-miR-6835-3p	829	21572407	-0.572	-0.459	0	0.0228	0.1603	0.8835
CAPZA1	hsa-miR-6835-3p	829	23446348	-0.572	-0.459	0	0.0228	0.1603	0.8835
CAPZA1	hsa-miR-6835-3p	829	20371350	-0.572	-0.459	0	0.0228	0.1603	0.8835
CAPZA1	hsa-miR-6835-3p	829	24398324	-0.572	-0.459	0	0.0228	0.1603	0.8835
CAPZA1	hsa-miR-7-5p	829	17612493	-0.378	-0.378	0.646	0.0501	0.3009	1.0508
CAPZA1	hsa-miR-7-5p	829	19073608	-0.378	-0.378	0.646	0.0501	0.3009	1.0508
CAPZA1	hsa-miR-9-5p	829	17612493	-0.495	-0.495	0.982	0.0062	0.0449	0.2922
CAPZA1	hsa-miR-9-5p	829	27292025	-0.495	-0.495	0.982	0.0062	0.0449	0.2922
CASP3	hsa-miR-421	836	25041019	-0.55	-0.55	0	0.0284	0.1939	0.9191
CASP3	hsa-miR-421	836	27016414	-0.55	-0.55	0	0.0284	0.1939	0.9191
CASP8	hsa-miR-376a-3p	841	27979415	-0.526	-0.526	0	0.0091	0.0662	0.4465
CASP8	hsa-miR-376a-3p	841	27292025	-0.526	-0.526	0	0.0091	0.0662	0.4465
CAV1	hsa-miR-124-3p	857	15685193	-0.537	-0.375	0.568	0.0391	0.2364	0.8544
CAV1	hsa-miR-124-3p	857	26002553	-0.537	-0.375	0.568	0.0391	0.2364	0.8544
CAV1	hsa-miR-124-3p	857	18668037	-0.537	-0.375	0.568	0.0391	0.2364	0.8544
CAV1	hsa-miR-124-3p	857	24000013	-0.537	-0.375	0.568	0.0391	0.2364	0.8544
CAV1	hsa-miR-199a-5p	857	23764775	-0.262	-0.181	0.461	0.0088	0.0604	0.289
CAV1	hsa-miR-199a-5p	857	26163491	-0.262	-0.181	0.461	0.0088	0.0604	0.289
CAV1	hsa-miR-199a-5p	857	23459460	-0.262	-0.181	0.461	0.0088	0.0604	0.289
CAV1	hsa-miR-670-3p	857	23824327	-0.371	-0.26	0	0.0089	0.0636	0.3879
CAV1	hsa-miR-670-3p	857	19536157	-0.371	-0.26	0	0.0089	0.0636	0.3879
RUNX2	hsa-miR-203a-3p	860	25634212	-0.24	-0.24	0.554	0.0997	0.6326	2.5173
RUNX2	hsa-miR-203a-3p	860	21159887	-0.24	-0.24	0.554	0.0997	0.6326	2.5173
RUNX2	hsa-miR-30b-5p	860	23316327	-0.495	-0.495	0.941	0.0354	0.2423	1.2029
RUNX2	hsa-miR-30b-5p	860	23622248	-0.495	-0.495	0.941	0.0354	0.2423	1.2029
RUNX1	hsa-miR-18a-5p	861	25452107	-0.478	-0.292	0.836	0.0172	0.1089	0.3967
RUNX1	hsa-miR-18a-5p	861	17589498	-0.478	-0.292	0.836	0.0172	0.1089	0.3967
RUNX1	hsa-miR-27a-3p	861	19114653	-0.502	-0.502	0.988	0.0499	0.3143	1.1678
RUNX1	hsa-miR-27a-3p	861	19826043	-0.502	-0.502	0.988	0.0499	0.3143	1.1678
RUNX1	hsa-miR-27a-3p	861	23752185	-0.502	-0.502	0.988	0.0499	0.3143	1.1678
RUNX1	hsa-miR-27a-3p	861	23313552	-0.502	-0.502	0.988	0.0499	0.3143	1.1678
RUNX1T1	hsa-miR-103a-3p	862	21572407	-0.412	-0.412	0.71	0.0325	0.2188	1.0554
RUNX1T1	hsa-miR-103a-3p	862	20371350	-0.412	-0.412	0.71	0.0325	0.2188	1.0554
RUNX3	hsa-miR-106a-5p	864	23932924	-0.212	-0.212	0.932	0.0813	0.4579	1.3145
RUNX3	hsa-miR-106a-5p	864	20371350	-0.212	-0.212	0.932	0.0813	0.4579	1.3145
CBFB	hsa-miR-125b-5p	865	21903586	-0.263	-0.255	0.518	0.0096	0.0672	0.3505
CBFB	hsa-miR-125b-5p	865	22689670	-0.263	-0.255	0.518	0.0096	0.0672	0.3505
CBFB	hsa-miR-125b-5p	865	17891175	-0.263	-0.255	0.518	0.0096	0.0672	0.3505
CBFB	hsa-miR-145-5p	865	19915607	-0.292	-0.277	0.524	0.0269	0.1891	1.053
CBFB	hsa-miR-145-5p	865	20737575	-0.292	-0.277	0.524	0.0269	0.1891	1.053
SERPINH1	hsa-miR-29b-3p	871	22745231	-0.349	-0.349	0.95	0.0218	0.1448	0.6357
SERPINH1	hsa-miR-29b-3p	871	27477081	-0.349	-0.349	0.95	0.0218	0.1448	0.6357
SERPINH1	hsa-miR-29b-3p	871	25744716	-0.349	-0.349	0.95	0.0218	0.1448	0.6357
SERPINH1	hsa-miR-29b-3p	871	22942087	-0.349	-0.349	0.95	0.0218	0.1448	0.6357
CCNA2	hsa-miR-130a-3p	890	21572407	-0.133	-0.018	0	0.0013	0.0092	0.0493
CCNA2	hsa-miR-130a-3p	890	23592263	-0.133	-0.018	0	0.0013	0.0092	0.0493
CCNA2	hsa-miR-130a-3p	890	20371350	-0.133	-0.018	0	0.0013	0.0092	0.0493
CCNA2	hsa-miR-148a-3p	890	21572407	-0.197	-0.027	0	0.0022	0.0154	0.0745
CCNA2	hsa-miR-148a-3p	890	23592263	-0.197	-0.027	0	0.0022	0.0154	0.0745
CCNA2	hsa-miR-148a-3p	890	20371350	-0.197	-0.027	0	0.0022	0.0154	0.0745
CCNA2	hsa-miR-19a-3p	890	23592263	-0.128	-0.018	0	0.0019	0.014	0.0907
CCNA2	hsa-miR-19a-3p	890	21572407	-0.128	-0.018	0	0.0019	0.014	0.0907
CCNA2	hsa-miR-19a-3p	890	20371350	-0.128	-0.018	0	0.0019	0.014	0.0907
CCNA2	hsa-miR-19a-3p	890	22473208	-0.128	-0.018	0	0.0019	0.014	0.0907
CCNA2	hsa-miR-29a-3p	890	21572407	-0.299	-0.04	0	0.001	0.0073	0.0406
CCNA2	hsa-miR-29a-3p	890	23446348	-0.299	-0.04	0	0.001	0.0073	0.0406
CCNA2	hsa-miR-29a-3p	890	23592263	-0.299	-0.04	0	0.001	0.0073	0.0406
CCNA2	hsa-miR-29a-3p	890	20371350	-0.299	-0.04	0	0.001	0.0073	0.0406
CCNA2	hsa-miR-6835-3p	890	21572407	-0.145	-0.02	0	0.0008	0.0059	0.0351
CCNA2	hsa-miR-6835-3p	890	23446348	-0.145	-0.02	0	0.0008	0.0059	0.0351
CCNA2	hsa-miR-6835-3p	890	23592263	-0.145	-0.02	0	0.0008	0.0059	0.0351
CCNA2	hsa-miR-6835-3p	890	20371350	-0.145	-0.02	0	0.0008	0.0059	0.0351
CCNB1	hsa-miR-183-5p	891	23622248	-0.796	-0.418	0.203	0.0127	0.0875	0.4409
CCNB1	hsa-miR-183-5p	891	20371350	-0.796	-0.418	0.203	0.0127	0.0875	0.4409
CCND2	hsa-miR-185-5p	894	21572407	-0.654	-0.546	0	0.0655	0.4459	2.1862
CCND2	hsa-miR-185-5p	894	20371350	-0.654	-0.546	0	0.0655	0.4459	2.1862
CCND2	hsa-miR-19a-3p	894	22473208	-0.373	-0.317	0.868	0.0738	0.3981	1.148
CCND2	hsa-miR-19a-3p	894	22012620	-0.373	-0.317	0.868	0.0738	0.3981	1.148
CCND2	hsa-miR-19a-3p	894	20371350	-0.373	-0.317	0.868	0.0738	0.3981	1.148
CCND2	hsa-miR-19a-3p	894	21572407	-0.373	-0.317	0.868	0.0738	0.3981	1.148
CCND2	hsa-miR-19a-3p	894	23592263	-0.373	-0.317	0.868	0.0738	0.3981	1.148
CCND2	hsa-miR-206	894	23348698	-0.532	-0.448	0.99	0.1168	0.6688	2.0049
CCND2	hsa-miR-206	894	23466356	-0.532	-0.448	0.99	0.1168	0.6688	2.0049
CCND2	hsa-miR-26a-5p	894	20371350	-0.073	-0.063	0.942	0.0368	0.2198	0.7127
CCND2	hsa-miR-26a-5p	894	22012620	-0.073	-0.063	0.942	0.0368	0.2198	0.7127
CCND2	hsa-miR-26a-5p	894	21572407	-0.073	-0.063	0.942	0.0368	0.2198	0.7127
CCND2	hsa-miR-26a-5p	894	19524505	-0.073	-0.063	0.942	0.0368	0.2198	0.7127
CCND2	hsa-miR-26a-5p	894	23446348	-0.073	-0.063	0.942	0.0368	0.2198	0.7127
CCND2	hsa-miR-29a-3p	894	24076586	-0.417	-0.353	0.814	0.0265	0.1776	0.8251
CCND2	hsa-miR-29a-3p	894	24130168	-0.417	-0.353	0.814	0.0265	0.1776	0.8251
CCND2	hsa-miR-29a-3p	894	23592263	-0.417	-0.353	0.814	0.0265	0.1776	0.8251
CCND2	hsa-miR-340-5p	894	20371350	-0.02	-0.017	0	0.0063	0.0454	0.2896
CCND2	hsa-miR-340-5p	894	21572407	-0.02	-0.017	0	0.0063	0.0454	0.2896
CCND2	hsa-miR-340-5p	894	25817794	-0.02	-0.017	0	0.0063	0.0454	0.2896
CCND2	hsa-miR-497-5p	894	21572407	-0.69	-0.575	0.998	0.0971	0.5841	1.948
CCND2	hsa-miR-497-5p	894	20371350	-0.69	-0.575	0.998	0.0971	0.5841	1.948
CCND2	hsa-miR-503-5p	894	21572407	-0.79	-0.655	0.961	0.1629	0.7777	2.1125
CCND2	hsa-miR-503-5p	894	20371350	-0.79	-0.655	0.961	0.1629	0.7777	2.1125
CCND3	hsa-miR-138-5p	896	22362728	-0.719	-0.719	0.699	0.0116	0.0813	0.4423
CCND3	hsa-miR-138-5p	896	25439221	-0.719	-0.719	0.699	0.0116	0.0813	0.4423
CCND3	hsa-miR-138-5p	896	23208504	-0.719	-0.719	0.699	0.0116	0.0813	0.4423
CCND3	hsa-miR-138-5p	896	26823826	-0.719	-0.719	0.699	0.0116	0.0813	0.4423
CCNE1	hsa-miR-424-5p	898	21179471	-1.069	-1.069	0.975	0.2206	0.971	1.9235
CCNE1	hsa-miR-424-5p	898	19956200	-1.069	-1.069	0.975	0.2206	0.971	1.9235
CCNE1	hsa-miR-424-5p	898	18701644	-1.069	-1.069	0.975	0.2206	0.971	1.9235
CCNE1	hsa-miR-424-5p	898	21572407	-1.069	-1.069	0.975	0.2206	0.971	1.9235
CCNE1	hsa-miR-424-5p	898	20371350	-1.069	-1.069	0.975	0.2206	0.971	1.9235
CCNG1	hsa-miR-122-5p	900	23126531	-0.499	-0.486	0.497	0.0953	0.4392	0.8943
CCNG1	hsa-miR-122-5p	900	19584283	-0.499	-0.486	0.497	0.0953	0.4392	0.8943
CCNG1	hsa-miR-122-5p	900	17616664	-0.499	-0.486	0.497	0.0953	0.4392	0.8943
CCNG1	hsa-miR-122-5p	900	27528885	-0.499	-0.486	0.497	0.0953	0.4392	0.8943
CCNG1	hsa-miR-122-5p	900	18692484	-0.499	-0.486	0.497	0.0953	0.4392	0.8943
CCNG1	hsa-miR-181a-5p	900	21572407	-0.194	-0.19	0.008	0.0047	0.0343	0.2361
CCNG1	hsa-miR-181a-5p	900	17612493	-0.194	-0.19	0.008	0.0047	0.0343	0.2361
CCNG1	hsa-miR-9-5p	900	17612493	-0.497	-0.484	0.94	0.0095	0.0669	0.3624
CCNG1	hsa-miR-9-5p	900	22761433	-0.497	-0.484	0.94	0.0095	0.0669	0.3624
CCNT2	hsa-miR-142-3p	905	22291592	-0.517	-0.517	0.631	0.2149	0.7054	1.2358
CCNT2	hsa-miR-142-3p	905	22100165	-0.517	-0.517	0.631	0.2149	0.7054	1.2358
CCNT2	hsa-miR-142-3p	905	22473208	-0.517	-0.517	0.631	0.2149	0.7054	1.2358
CCNT2	hsa-miR-142-3p	905	22493297	-0.517	-0.517	0.631	0.2149	0.7054	1.2358
CCNT2	hsa-miR-16-5p	905	15131085	-0.482	-0.482	0.765	0.0743	0.4133	1.2996
CCNT2	hsa-miR-16-5p	905	22473208	-0.482	-0.482	0.765	0.0743	0.4133	1.2996
CCNT2	hsa-miR-22-3p	905	20371350	-0.341	-0.247	0.522	0.063	0.3874	1.3969
CCNT2	hsa-miR-22-3p	905	24398324	-0.341	-0.247	0.522	0.063	0.3874	1.3969
CCNT2	hsa-miR-29b-3p	905	23592263	-0.547	-0.297	0.891	0.0665	0.3099	0.6275
CCNT2	hsa-miR-29b-3p	905	21572407	-0.547	-0.297	0.891	0.0665	0.3099	0.6275
CCNT2	hsa-miR-29b-3p	905	20371350	-0.547	-0.297	0.891	0.0665	0.3099	0.6275
SCARB2	hsa-miR-125a-5p	950	24398324	-0.387	-0.011	0	0.0037	0.0268	0.1809
SCARB2	hsa-miR-125a-5p	950	21572407	-0.387	-0.011	0	0.0037	0.0268	0.1809
CD44	hsa-miR-199a-3p	960	21055388	-0.279	-0.275	0.847	0.0272	0.171	0.6002
CD44	hsa-miR-199a-3p	960	27447749	-0.279	-0.275	0.847	0.0272	0.171	0.6002
CD44	hsa-miR-199a-3p	960	26079799	-0.279	-0.275	0.847	0.0272	0.171	0.6002
CD151	hsa-miR-124-3p	977	23816858	-0.448	-0.448	0.89	0.2344	0.7288	1.1927
CD151	hsa-miR-124-3p	977	18668037	-0.448	-0.448	0.89	0.2344	0.7288	1.1927
CDK1	hsa-miR-424-5p	983	21572407	-0.323	-0.003	0.564	0.0006	0.0031	0.0085
CDK1	hsa-miR-424-5p	983	20371350	-0.323	-0.003	0.564	0.0006	0.0031	0.0085
CDK1	hsa-miR-424-5p	983	23446348	-0.323	-0.003	0.564	0.0006	0.0031	0.0085
CDC5L	hsa-miR-665	988	23706177	-0.163	-0.127	0	0.0058	0.0418	0.2708
CDC5L	hsa-miR-665	988	23592263	-0.163	-0.127	0	0.0058	0.0418	0.2708
CDC5L	hsa-miR-665	988	21572407	-0.163	-0.127	0	0.0058	0.0418	0.2708
CDC6	hsa-miR-26a-5p	990	18713946	-0.383	-0.382	0.2	0.0291	0.1822	0.6394
CDC6	hsa-miR-26a-5p	990	27158389	-0.383	-0.382	0.2	0.0291	0.1822	0.6394
CDC25A	hsa-miR-21-5p	993	22473208	-0.169	-0.169	0.622	0.0172	0.1152	0.5108
CDC25A	hsa-miR-21-5p	993	25378484	-0.169	-0.169	0.622	0.0172	0.1152	0.5108
CDC25A	hsa-miR-21-5p	993	19826040	-0.169	-0.169	0.622	0.0172	0.1152	0.5108
CDC25A	hsa-miR-21-5p	993	18591254	-0.169	-0.169	0.622	0.0172	0.1152	0.5108
CDC25A	hsa-miR-21-5p	993	23496142	-0.169	-0.169	0.622	0.0172	0.1152	0.5108
CDC25A	hsa-miR-497-5p	993	23544130	-0.39	-0.39	0.911	0.0492	0.3183	1.3083
CDC25A	hsa-miR-497-5p	993	23592263	-0.39	-0.39	0.911	0.0492	0.3183	1.3083
CDC25A	hsa-miR-503-5p	993	19956200	-0.267	-0.267	0.746	0.029	0.1947	0.9068
CDC25A	hsa-miR-503-5p	993	23592263	-0.267	-0.267	0.746	0.029	0.1947	0.9068
CDC25A	hsa-miR-503-5p	993	21220732	-0.267	-0.267	0.746	0.029	0.1947	0.9068
CDC27	hsa-miR-16-5p	996	20371350	-0.563	-0.422	0.953	0.0676	0.3694	0.994
CDC27	hsa-miR-16-5p	996	22473208	-0.563	-0.422	0.953	0.0676	0.3694	0.994
CDC42	hsa-miR-137	998	23178712	-0.269	-0.269	0.865	0.0485	0.2916	0.997
CDC42	hsa-miR-137	998	24465609	-0.269	-0.269	0.865	0.0485	0.2916	0.997
CDC42	hsa-miR-137	998	21221794	-0.269	-0.269	0.865	0.0485	0.2916	0.997
CDC42	hsa-miR-137	998	20473940	-0.269	-0.269	0.865	0.0485	0.2916	0.997
CDC42	hsa-miR-29a-3p	998	20507733	-0.578	-0.578	0.69	0.0179	0.1256	0.6803
CDC42	hsa-miR-29a-3p	998	24085298	-0.578	-0.578	0.69	0.0179	0.1256	0.6803
CDC42	hsa-miR-29a-3p	998	19079265	-0.578	-0.578	0.69	0.0179	0.1256	0.6803
CDH1	hsa-miR-9-5p	999	19572217	-0.055	-0.055	0.764	0.003	0.0222	0.1582
CDH1	hsa-miR-9-5p	999	28107581	-0.055	-0.055	0.764	0.003	0.0222	0.1582
CDH1	hsa-miR-9-5p	999	20173740	-0.055	-0.055	0.764	0.003	0.0222	0.1582
CDH1	hsa-miR-9-5p	999	26206264	-0.055	-0.055	0.764	0.003	0.0222	0.1582
CDH1	hsa-miR-9-5p	999	27447934	-0.055	-0.055	0.764	0.003	0.0222	0.1582
CDH2	hsa-miR-124-3p	1000	27073840	-0.421	-0.381	0.936	0.1153	0.4924	0.8951
CDH2	hsa-miR-124-3p	1000	18668037	-0.421	-0.381	0.936	0.1153	0.4924	0.8951
CDH2	hsa-miR-145-5p	1000	22942087	-0.184	-0.169	0.726	0.0121	0.0848	0.462
CDH2	hsa-miR-145-5p	1000	22370644	-0.184	-0.169	0.726	0.0121	0.0848	0.462
CDH2	hsa-miR-194-5p	1000	20979124	-0.247	-0.188	0.546	0.0198	0.1397	0.7799
CDH2	hsa-miR-194-5p	1000	21845495	-0.247	-0.188	0.546	0.0198	0.1397	0.7799
CDH2	hsa-miR-411-5p	1000	23824327	-0.242	-0.242	0	0.0202	0.1329	0.5479
CDH2	hsa-miR-411-5p	1000	27418678	-0.242	-0.242	0	0.0202	0.1329	0.5479
CDH6	hsa-miR-33a-5p	1004	23824327	-0.061	-0.009	0.383	0.0014	0.0102	0.0688
CDH6	hsa-miR-33a-5p	1004	27418678	-0.061	-0.009	0.383	0.0014	0.0102	0.0688
CDK2	hsa-miR-372-3p	1017	23479742	-0.22	-0.22	0.751	0.0526	0.2907	0.7518
CDK2	hsa-miR-372-3p	1017	21646351	-0.22	-0.22	0.751	0.0526	0.2907	0.7518
CDK4	hsa-miR-124-3p	1019	18668037	-0.664	-0.58	0.787	0.0293	0.1809	0.6159
CDK4	hsa-miR-124-3p	1019	23761023	-0.664	-0.58	0.787	0.0293	0.1809	0.6159
CDK4	hsa-miR-124-3p	1019	24398324	-0.664	-0.58	0.787	0.0293	0.1809	0.6159
CDK4	hsa-miR-124-3p	1019	23404119	-0.664	-0.58	0.787	0.0293	0.1809	0.6159
CDK4	hsa-miR-124-3p	1019	23446348	-0.664	-0.58	0.787	0.0293	0.1809	0.6159
CDK4	hsa-miR-124-3p	1019	20371350	-0.664	-0.58	0.787	0.0293	0.1809	0.6159
CDK4	hsa-miR-124-3p	1019	27323123	-0.664	-0.58	0.787	0.0293	0.1809	0.6159
CDK4	hsa-miR-124-3p	1019	15685193	-0.664	-0.58	0.787	0.0293	0.1809	0.6159
CDK4	hsa-miR-124-3p	1019	21572407	-0.664	-0.58	0.787	0.0293	0.1809	0.6159
CDK4	hsa-miR-1-3p	1019	27247259	-0.338	-0.299	0.554	0.0146	0.0978	0.4259
CDK4	hsa-miR-1-3p	1019	18668037	-0.338	-0.299	0.554	0.0146	0.0978	0.4259
CDK4	hsa-miR-1-3p	1019	28159933	-0.338	-0.299	0.554	0.0146	0.0978	0.4259
CDK6	hsa-miR-103a-3p	1021	20371350	-0.332	-0.314	0.732	0.0257	0.1775	0.9472
CDK6	hsa-miR-103a-3p	1021	26160438	-0.332	-0.314	0.732	0.0257	0.1775	0.9472
CDK6	hsa-miR-103a-3p	1021	21572407	-0.332	-0.314	0.732	0.0257	0.1775	0.9472
CDK6	hsa-miR-124-3p	1021	19843643	-0.414	-0.378	0.464	0.0303	0.2042	0.9662
CDK6	hsa-miR-124-3p	1021	18607543	-0.414	-0.378	0.464	0.0303	0.2042	0.9662
CDK6	hsa-miR-124-3p	1021	23404119	-0.414	-0.378	0.464	0.0303	0.2042	0.9662
CDK6	hsa-miR-124-3p	1021	19435910	-0.414	-0.378	0.464	0.0303	0.2042	0.9662
CDK6	hsa-miR-124-3p	1021	17308079	-0.414	-0.378	0.464	0.0303	0.2042	0.9662
CDK6	hsa-miR-124-3p	1021	18668037	-0.414	-0.378	0.464	0.0303	0.2042	0.9662
CDK6	hsa-miR-124-3p	1021	15685193	-0.414	-0.378	0.464	0.0303	0.2042	0.9662
CDK6	hsa-miR-124-3p	1021	17581274	-0.414	-0.378	0.464	0.0303	0.2042	0.9662
CDK6	hsa-miR-124-3p	1021	18577219	-0.414	-0.378	0.464	0.0303	0.2042	0.9662
CDK6	hsa-miR-129-5p	1021	24055727	-0.17	-0.153	0.222	0.0119	0.0873	0.6094
CDK6	hsa-miR-129-5p	1021	20404570	-0.17	-0.153	0.222	0.0119	0.0873	0.6094
CDK6	hsa-miR-137	1021	21051724	-0.184	-0.165	0.251	0.0805	0.5036	1.8241
CDK6	hsa-miR-137	1021	18381414	-0.184	-0.165	0.251	0.0805	0.5036	1.8241
CDK6	hsa-miR-137	1021	18577219	-0.184	-0.165	0.251	0.0805	0.5036	1.8241
CDK6	hsa-miR-137	1021	24465609	-0.184	-0.165	0.251	0.0805	0.5036	1.8241
CDK6	hsa-miR-137	1021	23178712	-0.184	-0.165	0.251	0.0805	0.5036	1.8241
CDK6	hsa-miR-137	1021	27292025	-0.184	-0.165	0.251	0.0805	0.5036	1.8241
CDK6	hsa-miR-137	1021	20682795	-0.184	-0.165	0.251	0.0805	0.5036	1.8241
CDK6	hsa-miR-137	1021	25342326	-0.184	-0.165	0.251	0.0805	0.5036	1.8241
CDK6	hsa-miR-145-5p	1021	23313552	-0.172	-0.158	0.921	0.0432	0.2841	1.1986
CDK6	hsa-miR-145-5p	1021	24510775	-0.172	-0.158	0.921	0.0432	0.2841	1.1986
CDK6	hsa-miR-145-5p	1021	25762621	-0.172	-0.158	0.921	0.0432	0.2841	1.1986
CDK6	hsa-miR-21-5p	1021	20371350	-0.11	-0.102	0.479	0.0178	0.1268	0.7681
CDK6	hsa-miR-21-5p	1021	17991735	-0.11	-0.102	0.479	0.0178	0.1268	0.7681
CDK6	hsa-miR-29a-3p	1021	22493297	-0.495	-0.437	0.989	0.0338	0.2266	1.0205
CDK6	hsa-miR-29a-3p	1021	25889078	-0.495	-0.437	0.989	0.0338	0.2266	1.0205
CDK6	hsa-miR-29a-3p	1021	23245396	-0.495	-0.437	0.989	0.0338	0.2266	1.0205
CDK6	hsa-miR-29a-3p	1021	19850741	-0.495	-0.437	0.989	0.0338	0.2266	1.0205
CDK6	hsa-miR-29a-3p	1021	20086245	-0.495	-0.437	0.989	0.0338	0.2266	1.0205
CDK6	hsa-miR-29a-3p	1021	23313552	-0.495	-0.437	0.989	0.0338	0.2266	1.0205
CDK6	hsa-miR-29a-3p	1021	26701625	-0.495	-0.437	0.989	0.0338	0.2266	1.0205
CDK6	hsa-miR-342-3p	1021	23824327	-0.06	-0.054	0	0.0124	0.0883	0.5208
CDK6	hsa-miR-342-3p	1021	27418678	-0.06	-0.054	0	0.0124	0.0883	0.5208
CDK6	hsa-miR-449b-5p	1021	23592263	-0.444	-0.409	0.818	0.0426	0.2842	1.3142
CDK6	hsa-miR-449b-5p	1021	19833767	-0.444	-0.409	0.818	0.0426	0.2842	1.3142
CDKN1A	hsa-miR-101-3p	1026	23592263	-0.118	-0.115	0.304	0.0057	0.0413	0.2613
CDKN1A	hsa-miR-101-3p	1026	22012620	-0.118	-0.115	0.304	0.0057	0.0413	0.2613
CDKN1A	hsa-miR-101-3p	1026	26701625	-0.118	-0.115	0.304	0.0057	0.0413	0.2613
CDKN1A	hsa-miR-132-3p	1026	20190813	-0.163	-0.159	0.126	0.0093	0.0672	0.4299
CDKN1A	hsa-miR-132-3p	1026	26701625	-0.163	-0.159	0.126	0.0093	0.0672	0.4299
CDKN1A	hsa-miR-132-3p	1026	27292025	-0.163	-0.159	0.126	0.0093	0.0672	0.4299
CDKN1A	hsa-miR-208b-3p	1026	20190813	-0.339	-0.339	0.402	0.0093	0.0646	0.3378
CDKN1A	hsa-miR-208b-3p	1026	26044724	-0.339	-0.339	0.402	0.0093	0.0646	0.3378
CDKN1A	hsa-miR-208b-3p	1026	26701625	-0.339	-0.339	0.402	0.0093	0.0646	0.3378
CDKN1A	hsa-miR-519d-3p	1026	20190813	-0.465	-0.452	0.932	0.0992	0.5549	1.5026
CDKN1A	hsa-miR-519d-3p	1026	22262409	-0.465	-0.452	0.932	0.0992	0.5549	1.5026
CDKN1A	hsa-miR-519d-3p	1026	22473208	-0.465	-0.452	0.932	0.0992	0.5549	1.5026
CDKN1A	hsa-miR-582-5p	1026	23592263	-0.027	-0.026	0	0.0156	0.1059	0.4909
CDKN1A	hsa-miR-582-5p	1026	26701625	-0.027	-0.026	0	0.0156	0.1059	0.4909
CDKN1B	hsa-miR-148a-3p	1027	27842905	-0.287	-0.287	0	0.0328	0.2089	0.8122
CDKN1B	hsa-miR-148a-3p	1027	21572407	-0.287	-0.287	0	0.0328	0.2089	0.8122
CDKN1B	hsa-miR-148a-3p	1027	21552422	-0.287	-0.287	0	0.0328	0.2089	0.8122
CDKN1B	hsa-miR-148a-3p	1027	23592263	-0.287	-0.287	0	0.0328	0.2089	0.8122
CDKN1B	hsa-miR-196a-5p	1027	24423924	-0.418	-0.418	0.864	0.022	0.1423	0.5516
CDKN1B	hsa-miR-196a-5p	1027	22343731	-0.418	-0.418	0.864	0.022	0.1423	0.5516
CDKN1B	hsa-miR-196a-5p	1027	23592263	-0.418	-0.418	0.864	0.022	0.1423	0.5516
CDKN1B	hsa-miR-196a-5p	1027	20371350	-0.418	-0.418	0.864	0.022	0.1423	0.5516
CDKN1B	hsa-miR-196a-5p	1027	17627278	-0.418	-0.418	0.864	0.022	0.1423	0.5516
CDKN1B	hsa-miR-222-3p	1027	19150885	-1.049	-1.049	0.897	0.0765	0.4532	1.3887
CDKN1B	hsa-miR-222-3p	1027	18417445	-1.049	-1.049	0.897	0.0765	0.4532	1.3887
CDKN1B	hsa-miR-222-3p	1027	19424584	-1.049	-1.049	0.897	0.0765	0.4532	1.3887
CDKN1B	hsa-miR-222-3p	1027	17569667	-1.049	-1.049	0.897	0.0765	0.4532	1.3887
CDKN1B	hsa-miR-222-3p	1027	20012062	-1.049	-1.049	0.897	0.0765	0.4532	1.3887
CDKN1B	hsa-miR-222-3p	1027	17914108	-1.049	-1.049	0.897	0.0765	0.4532	1.3887
CDKN1B	hsa-miR-222-3p	1027	22012620	-1.049	-1.049	0.897	0.0765	0.4532	1.3887
CDKN1B	hsa-miR-222-3p	1027	18413744	-1.049	-1.049	0.897	0.0765	0.4532	1.3887
CDKN1B	hsa-miR-222-3p	1027	17721077	-1.049	-1.049	0.897	0.0765	0.4532	1.3887
CDKN1B	hsa-miR-222-3p	1027	18246122	-1.049	-1.049	0.897	0.0765	0.4532	1.3887
CDKN1B	hsa-miR-222-3p	1027	20371350	-1.049	-1.049	0.897	0.0765	0.4532	1.3887
CDKN1B	hsa-miR-222-3p	1027	24137356	-1.049	-1.049	0.897	0.0765	0.4532	1.3887
CDKN1B	hsa-miR-222-3p	1027	23446348	-1.049	-1.049	0.897	0.0765	0.4532	1.3887
CDKN1B	hsa-miR-222-3p	1027	19859555	-1.049	-1.049	0.897	0.0765	0.4532	1.3887
CDKN1B	hsa-miR-222-3p	1027	18708351	-1.049	-1.049	0.897	0.0765	0.4532	1.3887
CDKN1B	hsa-miR-222-3p	1027	18983236	-1.049	-1.049	0.897	0.0765	0.4532	1.3887
CDKN1B	hsa-miR-222-3p	1027	19107213	-1.049	-1.049	0.897	0.0765	0.4532	1.3887
CDKN1B	hsa-miR-222-3p	1027	21572407	-1.049	-1.049	0.897	0.0765	0.4532	1.3887
CDKN1B	hsa-miR-222-3p	1027	19153141	-1.049	-1.049	0.897	0.0765	0.4532	1.3887
CDKN1B	hsa-miR-222-3p	1027	17627278	-1.049	-1.049	0.897	0.0765	0.4532	1.3887
CDKN1B	hsa-miR-222-3p	1027	20018759	-1.049	-1.049	0.897	0.0765	0.4532	1.3887
CDKN1B	hsa-miR-222-3p	1027	23447020	-1.049	-1.049	0.897	0.0765	0.4532	1.3887
CDKN1B	hsa-miR-222-3p	1027	19107216	-1.049	-1.049	0.897	0.0765	0.4532	1.3887
CDKN1B	hsa-miR-222-3p	1027	23592263	-1.049	-1.049	0.897	0.0765	0.4532	1.3887
CDKN1B	hsa-miR-24-3p	1027	26847530	-0.585	-0.532	0.843	0.0356	0.2123	0.6594
CDKN1B	hsa-miR-24-3p	1027	20371350	-0.585	-0.532	0.843	0.0356	0.2123	0.6594
CDKN1B	hsa-miR-24-3p	1027	20816961	-0.585	-0.532	0.843	0.0356	0.2123	0.6594
CDKN1B	hsa-miR-24-3p	1027	23553486	-0.585	-0.532	0.843	0.0356	0.2123	0.6594
CDKN1B	hsa-miR-24-3p	1027	26044523	-0.585	-0.532	0.843	0.0356	0.2123	0.6594
CDKN1B	hsa-miR-24-3p	1027	17627278	-0.585	-0.532	0.843	0.0356	0.2123	0.6594
CDKN1B	hsa-miR-24-3p	1027	19748357	-0.585	-0.532	0.843	0.0356	0.2123	0.6594
CDKN1B	hsa-miR-455-5p	1027	23592263	-0.14	-0.14	0.539	0.0116	0.0801	0.3914
CDKN1B	hsa-miR-455-5p	1027	22012620	-0.14	-0.14	0.539	0.0116	0.0801	0.3914
CDKN1B	hsa-miR-455-5p	1027	21572407	-0.14	-0.14	0.539	0.0116	0.0801	0.3914
CDKN1B	hsa-miR-455-5p	1027	23446348	-0.14	-0.14	0.539	0.0116	0.0801	0.3914
CDKN1B	hsa-miR-455-5p	1027	20371350	-0.14	-0.14	0.539	0.0116	0.0801	0.3914
CDKN1B	hsa-miR-877-5p	1027	23446348	-0.127	-0.127	0	0.0018	0.013	0.0886
CDKN1B	hsa-miR-877-5p	1027	22012620	-0.127	-0.127	0	0.0018	0.013	0.0886
CDKN1B	hsa-miR-877-5p	1027	20371350	-0.127	-0.127	0	0.0018	0.013	0.0886
CDKN1B	hsa-miR-877-5p	1027	23592263	-0.127	-0.127	0	0.0018	0.013	0.0886
CDKN1C	hsa-miR-221-3p	1028	18521080	-0.353	-0.352	0.247	0.0155	0.108	0.5723
CDKN1C	hsa-miR-221-3p	1028	20018759	-0.353	-0.352	0.247	0.0155	0.108	0.5723
CDKN1C	hsa-miR-221-3p	1028	18413744	-0.353	-0.352	0.247	0.0155	0.108	0.5723
CDKN1C	hsa-miR-221-3p	1028	21226887	-0.353	-0.352	0.247	0.0155	0.108	0.5723
CDKN1C	hsa-miR-221-3p	1028	19153141	-0.353	-0.352	0.247	0.0155	0.108	0.5723
CDKN1C	hsa-miR-221-3p	1028	21278784	-0.353	-0.352	0.247	0.0155	0.108	0.5723
CEBPA	hsa-miR-124-3p	1050	18451139	-0.81	-0.809	0.99	0.0866	0.5367	1.8651
CEBPA	hsa-miR-124-3p	1050	15685193	-0.81	-0.809	0.99	0.0866	0.5367	1.8651
CEBPB	hsa-miR-155-5p	1051	19193853	-0.558	-0.524	0.767	0.0533	0.29	0.7258
CEBPB	hsa-miR-155-5p	1051	22473208	-0.558	-0.524	0.767	0.0533	0.29	0.7258
CEBPB	hsa-miR-155-5p	1051	19596814	-0.558	-0.524	0.767	0.0533	0.29	0.7258
CEBPB	hsa-miR-155-5p	1051	20427544	-0.558	-0.524	0.767	0.0533	0.29	0.7258
CEBPB	hsa-miR-155-5p	1051	23612310	-0.558	-0.524	0.767	0.0533	0.29	0.7258
CEBPB	hsa-miR-155-5p	1051	23749759	-0.558	-0.524	0.767	0.0533	0.29	0.7258
CEBPB	hsa-miR-155-5p	1051	18367535	-0.558	-0.524	0.767	0.0533	0.29	0.7258
CEBPB	hsa-miR-155-5p	1051	18668040	-0.558	-0.524	0.767	0.0533	0.29	0.7258
CEBPB	hsa-miR-155-5p	1051	19887047	-0.558	-0.524	0.767	0.0533	0.29	0.7258
CEBPB	hsa-miR-155-5p	1051	21813606	-0.558	-0.524	0.767	0.0533	0.29	0.7258
CFL2	hsa-miR-20a-5p	1073	21572407	-0.61	-0.464	0.844	0.0672	0.3549	0.8859
CFL2	hsa-miR-20a-5p	1073	22473208	-0.61	-0.464	0.844	0.0672	0.3549	0.8859
CHD1	hsa-miR-30a-5p	1105	22473208	-0.458	-0.458	0.986	0.0499	0.3138	1.1751
CHD1	hsa-miR-30a-5p	1105	18668040	-0.458	-0.458	0.986	0.0499	0.3138	1.1751
CHEK1	hsa-miR-16-5p	1111	25594541	-0.723	-0.502	0.902	0.1226	0.5383	1.0237
CHEK1	hsa-miR-16-5p	1111	22473208	-0.723	-0.502	0.902	0.1226	0.5383	1.0237
CHEK1	hsa-miR-16-5p	1111	23313552	-0.723	-0.502	0.902	0.1226	0.5383	1.0237
CHEK1	hsa-miR-16-5p	1111	24336073	-0.723	-0.502	0.902	0.1226	0.5383	1.0237
CHEK1	hsa-miR-503-5p	1111	26867682	-0.509	-0.324	0.863	0.0436	0.2598	0.7918
CHEK1	hsa-miR-503-5p	1111	19956200	-0.509	-0.324	0.863	0.0436	0.2598	0.7918
CHEK1	hsa-miR-503-5p	1111	23313552	-0.509	-0.324	0.863	0.0436	0.2598	0.7918
FOXN3	hsa-miR-449b-5p	1112	21572407	-0.382	-0.082	0.813	0.0125	0.0903	0.5802
FOXN3	hsa-miR-449b-5p	1112	23592263	-0.382	-0.082	0.813	0.0125	0.0903	0.5802
CHRM3	hsa-miR-137	1131	23446348	-0.188	-0.104	0.267	0.0184	0.127	0.657
CHRM3	hsa-miR-137	1131	21572407	-0.188	-0.104	0.267	0.0184	0.127	0.657
CKS2	hsa-miR-493-5p	1164	26701625	-0.608	-0.608	0	0.0184	0.1216	0.5057
CKS2	hsa-miR-493-5p	1164	23446348	-0.608	-0.608	0	0.0184	0.1216	0.5057
CKS2	hsa-miR-493-5p	1164	23592263	-0.608	-0.608	0	0.0184	0.1216	0.5057
CKS2	hsa-miR-493-5p	1164	20371350	-0.608	-0.608	0	0.0184	0.1216	0.5057
AP1S1	hsa-let-7a-5p	1174	23592263	-0.674	-0.655	0.978	0.1096	0.5376	1.3157
AP1S1	hsa-let-7a-5p	1174	26701625	-0.674	-0.655	0.978	0.1096	0.5376	1.3157
CLCN3	hsa-miR-1-3p	1182	27418678	-0.339	-0.339	0.921	0.1569	0.5869	0.9838
CLCN3	hsa-miR-1-3p	1182	15685193	-0.339	-0.339	0.921	0.1569	0.5869	0.9838
CLCN3	hsa-miR-1-3p	1182	27292025	-0.339	-0.339	0.921	0.1569	0.5869	0.9838
CLCN3	hsa-miR-301a-3p	1182	21572407	-0.574	-0.083	0.951	0.0128	0.0805	0.3361
CLCN3	hsa-miR-301a-3p	1182	22012620	-0.574	-0.083	0.951	0.0128	0.0805	0.3361
CLCN6	hsa-miR-876-5p	1185	22291592	-0.193	-0.193	0	0.0256	0.1626	0.5893
CLCN6	hsa-miR-876-5p	1185	22100165	-0.193	-0.193	0	0.0256	0.1626	0.5893
CLTC	hsa-miR-199a-5p	1213	26163491	-0.414	-0.412	0.221	0.0321	0.2155	0.9961
CLTC	hsa-miR-199a-5p	1213	28261837	-0.414	-0.412	0.221	0.0321	0.2155	0.9961
CNN2	hsa-miR-133a-3p	1265	21396852	-0.582	-0.582	0.893	0.0155	0.1055	0.5084
CNN2	hsa-miR-133a-3p	1265	23592263	-0.582	-0.582	0.893	0.0155	0.1055	0.5084
CNN3	hsa-miR-1-3p	1266	20144220	-0.414	-0.414	0.739	0.0942	0.4357	0.8635
CNN3	hsa-miR-1-3p	1266	18668037	-0.414	-0.414	0.739	0.0942	0.4357	0.8635
CNN3	hsa-miR-7-5p	1266	19073608	-0.534	-0.521	0.501	0.0844	0.4126	0.922
CNN3	hsa-miR-7-5p	1266	21572407	-0.534	-0.521	0.501	0.0844	0.4126	0.922
COL1A1	hsa-miR-129-5p	1277	28482162	-0.02	-0.02	0	0.0032	0.0235	0.1682
COL1A1	hsa-miR-129-5p	1277	27418678	-0.02	-0.02	0	0.0032	0.0235	0.1682
COL1A1	hsa-miR-143-3p	1277	22942087	-0.237	-0.237	0.247	0.0122	0.0843	0.426
COL1A1	hsa-miR-143-3p	1277	19913496	-0.237	-0.237	0.247	0.0122	0.0843	0.426
COL3A1	hsa-miR-29b-3p	1281	25744716	-1.712	-1.06	0.995	0.1495	0.7106	1.9695
COL3A1	hsa-miR-29b-3p	1281	22942087	-1.712	-1.06	0.995	0.1495	0.7106	1.9695
COL3A1	hsa-miR-29b-3p	1281	20657750	-1.712	-1.06	0.995	0.1495	0.7106	1.9695
COL3A1	hsa-miR-29b-3p	1281	20201077	-1.712	-1.06	0.995	0.1495	0.7106	1.9695
COL3A1	hsa-miR-29b-3p	1281	22745231	-1.712	-1.06	0.995	0.1495	0.7106	1.9695
COL4A1	hsa-miR-29b-3p	1282	27666438	-0.702	-0.699	0.987	0.0628	0.3761	1.2298
COL4A1	hsa-miR-29b-3p	1282	23446348	-0.702	-0.699	0.987	0.0628	0.3761	1.2298
COL4A1	hsa-miR-29b-3p	1282	20371350	-0.702	-0.699	0.987	0.0628	0.3761	1.2298
COL4A1	hsa-miR-29b-3p	1282	22942087	-0.702	-0.699	0.987	0.0628	0.3761	1.2298
COL4A1	hsa-miR-29b-3p	1282	20657750	-0.702	-0.699	0.987	0.0628	0.3761	1.2298
COL4A1	hsa-miR-29b-3p	1282	22745231	-0.702	-0.699	0.987	0.0628	0.3761	1.2298
COL4A1	hsa-miR-29b-3p	1282	23592263	-0.702	-0.699	0.987	0.0628	0.3761	1.2298
COL4A2	hsa-miR-29a-3p	1284	25241894	-0.328	-0.328	0.877	0.0175	0.1182	0.5447
COL4A2	hsa-miR-29a-3p	1284	20067797	-0.328	-0.328	0.877	0.0175	0.1182	0.5447
COL4A2	hsa-miR-29a-3p	1284	22864815	-0.328	-0.328	0.877	0.0175	0.1182	0.5447
COL4A2	hsa-miR-29a-3p	1284	22745231	-0.328	-0.328	0.877	0.0175	0.1182	0.5447
COL12A1	hsa-miR-124-3p	1303	18668037	-0.478	-0.088	0.86	0.0107	0.072	0.3506
COL12A1	hsa-miR-124-3p	1303	23824327	-0.478	-0.088	0.86	0.0107	0.072	0.3506
COL15A1	hsa-miR-29b-3p	1306	25744716	-0.613	-0.471	0.819	0.0694	0.3475	0.7731
COL15A1	hsa-miR-29b-3p	1306	22942087	-0.613	-0.471	0.819	0.0694	0.3475	0.7731
KLF6	hsa-miR-101-3p	1316	24817606	-0.232	-0.232	0.685	0.0131	0.0893	0.4213
KLF6	hsa-miR-101-3p	1316	25230316	-0.232	-0.232	0.685	0.0131	0.0893	0.4213
KLF6	hsa-miR-124-3p	1316	24184980	-0.271	-0.271	0.938	0.0513	0.2911	0.837
KLF6	hsa-miR-124-3p	1316	18668037	-0.271	-0.271	0.938	0.0513	0.2911	0.837
KLF6	hsa-miR-181a-5p	1316	27673564	-0.586	-0.585	0.925	0.0183	0.1289	0.7058
KLF6	hsa-miR-181a-5p	1316	25182666	-0.586	-0.585	0.925	0.0183	0.1289	0.7058
KLF6	hsa-miR-181a-5p	1316	22581522	-0.586	-0.585	0.925	0.0183	0.1289	0.7058
COX6B1	hsa-miR-433-3p	1340	20371350	-0.46	-0.43	0	0.0061	0.0434	0.2515
COX6B1	hsa-miR-433-3p	1340	21572407	-0.46	-0.43	0	0.0061	0.0434	0.2515
CREB1	hsa-miR-200b-3p	1385	23543137	-0.01	-0.004	0.144	0.0023	0.0168	0.119
CREB1	hsa-miR-200b-3p	1385	23546867	-0.01	-0.004	0.144	0.0023	0.0168	0.119
CREB1	hsa-miR-200b-3p	1385	25825983	-0.01	-0.004	0.144	0.0023	0.0168	0.119
CREBL2	hsa-miR-18b-5p	1389	20371350	-0.768	-0.572	0.794	0.0509	0.2855	0.7754
CREBL2	hsa-miR-18b-5p	1389	22012620	-0.768	-0.572	0.794	0.0509	0.2855	0.7754
CREBL2	hsa-miR-18b-5p	1389	23446348	-0.768	-0.572	0.794	0.0509	0.2855	0.7754
CREBL2	hsa-miR-18b-5p	1389	21572407	-0.768	-0.572	0.794	0.0509	0.2855	0.7754
CREBL2	hsa-miR-19a-3p	1389	22012620	-0.338	-0.338	0.825	0.0193	0.1291	0.5733
CREBL2	hsa-miR-19a-3p	1389	23446348	-0.338	-0.338	0.825	0.0193	0.1291	0.5733
CREBL2	hsa-miR-19a-3p	1389	21572407	-0.338	-0.338	0.825	0.0193	0.1291	0.5733
CREBL2	hsa-miR-19a-3p	1389	22473208	-0.338	-0.338	0.825	0.0193	0.1291	0.5733
CREBL2	hsa-miR-19a-3p	1389	20371350	-0.338	-0.338	0.825	0.0193	0.1291	0.5733
CREBL2	hsa-miR-424-5p	1389	20371350	-0.306	-0.171	0.621	0.0354	0.219	0.7521
CREBL2	hsa-miR-424-5p	1389	21572407	-0.306	-0.171	0.621	0.0354	0.219	0.7521
CRK	hsa-miR-126-3p	1398	24969300	-0.357	-0.357	0.494	0.0095	0.0662	0.3438
CRK	hsa-miR-126-3p	1398	27785060	-0.357	-0.357	0.494	0.0095	0.0662	0.3438
CRK	hsa-miR-126-3p	1398	25027343	-0.357	-0.357	0.494	0.0095	0.0662	0.3438
CRK	hsa-miR-126-3p	1398	20619534	-0.357	-0.357	0.494	0.0095	0.0662	0.3438
CRK	hsa-miR-126-3p	1398	19767772	-0.357	-0.357	0.494	0.0095	0.0662	0.3438
CRK	hsa-miR-126-3p	1398	18602365	-0.357	-0.357	0.494	0.0095	0.0662	0.3438
CRK	hsa-miR-126-3p	1398	20371350	-0.357	-0.357	0.494	0.0095	0.0662	0.3438
CRK	hsa-miR-132-3p	1398	23184980	-0.288	-0.282	0.012	0.0233	0.1626	0.8712
CRK	hsa-miR-132-3p	1398	17612493	-0.288	-0.282	0.012	0.0233	0.1626	0.8712
CRK	hsa-miR-20b-5p	1398	22473208	-0.336	-0.329	0.934	0.0841	0.4469	1.2836
CRK	hsa-miR-20b-5p	1398	20371350	-0.336	-0.329	0.934	0.0841	0.4469	1.2836
CRKL	hsa-miR-429	1399	26079153	-0.477	-0.474	0.922	0.0365	0.2361	0.9436
CRKL	hsa-miR-429	1399	26728244	-0.477	-0.474	0.922	0.0365	0.2361	0.9436
CRY2	hsa-let-7a-5p	1408	26701625	-0.271	-0.271	0.899	0.054	0.3025	0.8415
CRY2	hsa-let-7a-5p	1408	23592263	-0.271	-0.271	0.899	0.054	0.3025	0.8415
CS	hsa-miR-122-5p	1431	23592263	-0.26	-0.26	0.335	0.0209	0.1362	0.541
CS	hsa-miR-122-5p	1431	19296470	-0.26	-0.26	0.335	0.0209	0.1362	0.541
MAPK14	hsa-miR-124-3p	1432	18668037	-0.529	-0.481	0.975	0.218	0.7606	1.4159
MAPK14	hsa-miR-124-3p	1432	15685193	-0.529	-0.481	0.975	0.218	0.7606	1.4159
MAPK14	hsa-miR-124-3p	1432	23109423	-0.529	-0.481	0.975	0.218	0.7606	1.4159
MAPK14	hsa-miR-19b-3p	1432	22473208	-0.3	-0.19	0.308	0.0249	0.1657	0.7516
MAPK14	hsa-miR-19b-3p	1432	22828869	-0.3	-0.19	0.308	0.0249	0.1657	0.7516
CSF1	hsa-miR-128-3p	1435	23019226	-0.256	-0.256	0.886	0.0287	0.1885	0.7984
CSF1	hsa-miR-128-3p	1435	24415783	-0.256	-0.256	0.886	0.0287	0.1885	0.7984
CSF1	hsa-miR-128-3p	1435	22909061	-0.256	-0.256	0.886	0.0287	0.1885	0.7984
CSF1R	hsa-miR-155-5p	1436	21355095	-0.345	-0.345	0.214	0.0402	0.2378	0.7235
CSF1R	hsa-miR-155-5p	1436	24198819	-0.345	-0.345	0.214	0.0402	0.2378	0.7235
CSNK1A1	hsa-miR-106b-5p	1452	23592263	-0.359	-0.204	0.744	0.033	0.2019	0.7662
CSNK1A1	hsa-miR-106b-5p	1452	20371350	-0.359	-0.204	0.744	0.033	0.2019	0.7662
CSNK1A1	hsa-miR-153-3p	1452	23592263	-0.642	-0.357	0.97	0.0673	0.3656	0.9242
CSNK1A1	hsa-miR-153-3p	1452	20371350	-0.642	-0.357	0.97	0.0673	0.3656	0.9242
CSNK1A1	hsa-miR-153-3p	1452	23446348	-0.642	-0.357	0.97	0.0673	0.3656	0.9242
CSNK1A1	hsa-miR-155-5p	1452	18668040	-0.675	-0.468	0.717	0.0394	0.2662	1.2402
CSNK1A1	hsa-miR-155-5p	1452	22473208	-0.675	-0.468	0.717	0.0394	0.2662	1.2402
CSNK1A1	hsa-miR-155-5p	1452	22350414	-0.675	-0.468	0.717	0.0394	0.2662	1.2402
CSNK1A1	hsa-miR-155-5p	1452	20584899	-0.675	-0.468	0.717	0.0394	0.2662	1.2402
CSNK1A1	hsa-miR-520b	1452	20371350	-0.213	-0.121	0.753	0.0241	0.1581	0.6794
CSNK1A1	hsa-miR-520b	1452	23592263	-0.213	-0.121	0.753	0.0241	0.1581	0.6794
CSNK1A1	hsa-miR-520b	1452	23446348	-0.213	-0.121	0.753	0.0241	0.1581	0.6794
CSNK1A1	hsa-miR-6835-3p	1452	23446348	-0.223	-0.074	0	0.0158	0.104	0.4454
CSNK1A1	hsa-miR-6835-3p	1452	20371350	-0.223	-0.074	0	0.0158	0.104	0.4454
CSNK1A1	hsa-miR-6835-3p	1452	23592263	-0.223	-0.074	0	0.0158	0.104	0.4454
CSNK1G3	hsa-miR-103a-3p	1456	24398324	-0.207	-0.045	0.41	0.0019	0.0134	0.0842
CSNK1G3	hsa-miR-103a-3p	1456	21572407	-0.207	-0.045	0.41	0.0019	0.0134	0.0842
CSNK1G3	hsa-miR-103a-3p	1456	20371350	-0.207	-0.045	0.41	0.0019	0.0134	0.0842
CSNK1G3	hsa-miR-103a-3p	1456	23446348	-0.207	-0.045	0.41	0.0019	0.0134	0.0842
CSNK2A1	hsa-miR-125b-5p	1457	24098452	-0.616	-0.458	0.88	0.0167	0.1153	0.5824
CSNK2A1	hsa-miR-125b-5p	1457	22012620	-0.616	-0.458	0.88	0.0167	0.1153	0.5824
CSRP2	hsa-miR-128-3p	1466	23592263	-0.309	-0.309	0.628	0.0191	0.1271	0.5507
CSRP2	hsa-miR-128-3p	1466	21572407	-0.309	-0.309	0.628	0.0191	0.1271	0.5507
CSRP2	hsa-miR-199a-3p	1466	23592263	-0.44	-0.44	0.568	0.0294	0.1838	0.6467
CSRP2	hsa-miR-199a-3p	1466	21572407	-0.44	-0.44	0.568	0.0294	0.1838	0.6467
CSRP2	hsa-miR-27a-3p	1466	21572407	-0.689	-0.689	0.592	0.0286	0.1786	0.6164
CSRP2	hsa-miR-27a-3p	1466	23592263	-0.689	-0.689	0.592	0.0286	0.1786	0.6164
CTGF	hsa-miR-143-3p	1490	27075467	-0.239	-0.239	0.26	0.0031	0.0221	0.1439
CTGF	hsa-miR-143-3p	1490	27398154	-0.239	-0.239	0.26	0.0031	0.0221	0.1439
CTGF	hsa-miR-18a-5p	1490	16331254	-0.403	-0.371	0.453	0.0124	0.0843	0.3947
CTGF	hsa-miR-18a-5p	1490	20305691	-0.403	-0.371	0.453	0.0124	0.0843	0.3947
CTGF	hsa-miR-18a-5p	1490	19233176	-0.403	-0.371	0.453	0.0124	0.0843	0.3947
CTGF	hsa-miR-18a-5p	1490	27421245	-0.403	-0.371	0.453	0.0124	0.0843	0.3947
CTGF	hsa-miR-26a-5p	1490	26063197	-0.32	-0.319	0.693	0.0052	0.0371	0.2329
CTGF	hsa-miR-26a-5p	1490	18713946	-0.32	-0.319	0.693	0.0052	0.0371	0.2329
CTNNB1	hsa-miR-142-3p	1499	23446348	-0.372	-0.372	0.853	0.0155	0.1073	0.5566
CTNNB1	hsa-miR-142-3p	1499	20371350	-0.372	-0.372	0.853	0.0155	0.1073	0.5566
CTNND1	hsa-miR-124-3p	1500	18668037	-0.53	-0.53	0.992	0.2294	0.9962	1.9436
CTNND1	hsa-miR-124-3p	1500	15685193	-0.53	-0.53	0.992	0.2294	0.9962	1.9436
CTNND1	hsa-miR-145-5p	1500	22942087	-0.118	-0.062	0.685	0.014	0.0995	0.5757
CTNND1	hsa-miR-145-5p	1500	25470111	-0.118	-0.062	0.685	0.014	0.0995	0.5757
CYLD	hsa-miR-362-5p	1540	25449782	-0.193	-0.058	0	0.0067	0.0487	0.3198
CYLD	hsa-miR-362-5p	1540	24495516	-0.193	-0.058	0	0.0067	0.0487	0.3198
CYLD	hsa-miR-362-5p	1540	26893711	-0.193	-0.058	0	0.0067	0.0487	0.3198
CYLD	hsa-miR-362-5p	1540	25909817	-0.193	-0.058	0	0.0067	0.0487	0.3198
DDOST	hsa-miR-532-3p	1650	27292025	-0.888	-0.888	0	0.0088	0.0629	0.3835
DDOST	hsa-miR-532-3p	1650	26701625	-0.888	-0.888	0	0.0088	0.0629	0.3835
DDX3X	hsa-miR-129-5p	1654	23446348	-0.02	-0.005	0.074	0.0008	0.0057	0.0409
DDX3X	hsa-miR-129-5p	1654	21572407	-0.02	-0.005	0.074	0.0008	0.0057	0.0409
DDX3X	hsa-miR-181a-5p	1654	20371350	-0.324	-0.078	0.989	0.0055	0.039	0.2242
DDX3X	hsa-miR-181a-5p	1654	23592263	-0.324	-0.078	0.989	0.0055	0.039	0.2242
DDX3X	hsa-miR-181a-5p	1654	22012620	-0.324	-0.078	0.989	0.0055	0.039	0.2242
DDX3X	hsa-miR-181a-5p	1654	23622248	-0.324	-0.078	0.989	0.0055	0.039	0.2242
DDX3X	hsa-miR-181a-5p	1654	22492871	-0.324	-0.078	0.989	0.0055	0.039	0.2242
DDX3X	hsa-miR-19a-3p	1654	23446348	-0.418	-0.098	0.938	0.0187	0.1128	0.3859
DDX3X	hsa-miR-19a-3p	1654	20371350	-0.418	-0.098	0.938	0.0187	0.1128	0.3859
DDX3X	hsa-miR-19a-3p	1654	21572407	-0.418	-0.098	0.938	0.0187	0.1128	0.3859
DDX3X	hsa-miR-367-3p	1654	21572407	-0.31	-0.073	0.924	0.0322	0.1399	0.2989
DDX3X	hsa-miR-367-3p	1654	23446348	-0.31	-0.073	0.924	0.0322	0.1399	0.2989
DDX3X	hsa-miR-424-5p	1654	21572407	-0.469	-0.095	0.879	0.028	0.123	0.2281
DDX3X	hsa-miR-424-5p	1654	24398324	-0.469	-0.095	0.879	0.028	0.123	0.2281
DDX3X	hsa-miR-424-5p	1654	20371350	-0.469	-0.095	0.879	0.028	0.123	0.2281
DDX3X	hsa-miR-424-5p	1654	23446348	-0.469	-0.095	0.879	0.028	0.123	0.2281
DDX3X	hsa-miR-455-5p	1654	22012620	-0.329	-0.079	0.61	0.0188	0.1061	0.3298
DDX3X	hsa-miR-455-5p	1654	23592263	-0.329	-0.079	0.61	0.0188	0.1061	0.3298
DDX5	hsa-miR-1-3p	1655	15685193	-0.404	-0.404	0.839	0.0613	0.3284	0.8213
DDX5	hsa-miR-1-3p	1655	18668040	-0.404	-0.404	0.839	0.0613	0.3284	0.8213
DDX5	hsa-miR-142-5p	1655	20371350	-0.474	-0.23	0.815	0.0039	0.028	0.1763
DDX5	hsa-miR-142-5p	1655	21572407	-0.474	-0.23	0.815	0.0039	0.028	0.1763
DDX5	hsa-miR-20a-5p	1655	23622248	-0.291	-0.291	0.744	0.0113	0.0789	0.4245
DDX5	hsa-miR-20a-5p	1655	22473208	-0.291	-0.291	0.744	0.0113	0.0789	0.4245
DDX5	hsa-miR-340-5p	1655	21572407	-0.213	-0.151	0	0.0083	0.0583	0.3144
DDX5	hsa-miR-340-5p	1655	20371350	-0.213	-0.151	0	0.0083	0.0583	0.3144
DDX6	hsa-miR-128-3p	1656	26701625	-0.196	-0.196	0.424	0.0107	0.0772	0.4827
DDX6	hsa-miR-128-3p	1656	23592263	-0.196	-0.196	0.424	0.0107	0.0772	0.4827
DDX6	hsa-miR-130b-3p	1656	26701625	-0.639	-0.588	0.951	0.0644	0.4066	1.5329
DDX6	hsa-miR-130b-3p	1656	20371350	-0.639	-0.588	0.951	0.0644	0.4066	1.5329
DDX6	hsa-miR-152-3p	1656	23592263	-0.748	-0.629	0.54	0.1032	0.6081	2.0821
DDX6	hsa-miR-152-3p	1656	26701625	-0.748	-0.629	0.54	0.1032	0.6081	2.0821
DDX6	hsa-miR-19a-3p	1656	23592263	-0.354	-0.314	0.624	0.0293	0.2006	0.9937
DDX6	hsa-miR-19a-3p	1656	22473208	-0.354	-0.314	0.624	0.0293	0.2006	0.9937
DDX6	hsa-miR-19a-3p	1656	26701625	-0.354	-0.314	0.624	0.0293	0.2006	0.9937
DHX15	hsa-miR-1-3p	1665	18668040	-0.351	-0.348	0.792	0.0587	0.3467	1.1721
DHX15	hsa-miR-1-3p	1665	15685193	-0.351	-0.348	0.792	0.0587	0.3467	1.1721
TIMM8A	hsa-miR-375	1678	19734348	-0.178	-0.178	0.359	0.0072	0.0514	0.2989
TIMM8A	hsa-miR-375	1678	19807270	-0.178	-0.178	0.359	0.0072	0.0514	0.2989
DLX5	hsa-miR-203a-3p	1749	28025541	-0.262	-0.262	0.392	0.0052	0.0377	0.2477
DLX5	hsa-miR-203a-3p	1749	21159887	-0.262	-0.262	0.392	0.0052	0.0377	0.2477
DYNC1LI2	hsa-miR-106b-5p	1783	22473208	-0.793	-0.508	0.983	0.0678	0.4139	1.393
DYNC1LI2	hsa-miR-106b-5p	1783	21572407	-0.793	-0.508	0.983	0.0678	0.4139	1.393
DNM2	hsa-miR-124-3p	1785	18668037	-0.231	-0.231	0.848	0.0342	0.2164	0.8254
DNM2	hsa-miR-124-3p	1785	15685193	-0.231	-0.231	0.848	0.0342	0.2164	0.8254
DNMT1	hsa-miR-148a-3p	1786	27859417	-0.421	-0.421	0.442	0.0777	0.3914	0.9161
DNMT1	hsa-miR-148a-3p	1786	22935141	-0.421	-0.421	0.442	0.0777	0.3914	0.9161
DNMT1	hsa-miR-148a-3p	1786	24714841	-0.421	-0.421	0.442	0.0777	0.3914	0.9161
DNMT1	hsa-miR-148a-3p	1786	22167392	-0.421	-0.421	0.442	0.0777	0.3914	0.9161
DNMT1	hsa-miR-148a-3p	1786	25328136	-0.421	-0.421	0.442	0.0777	0.3914	0.9161
DNMT1	hsa-miR-148a-3p	1786	24515776	-0.421	-0.421	0.442	0.0777	0.3914	0.9161
DNMT1	hsa-miR-148a-3p	1786	26872375	-0.421	-0.421	0.442	0.0777	0.3914	0.9161
DNMT1	hsa-miR-148a-3p	1786	20146264	-0.421	-0.421	0.442	0.0777	0.3914	0.9161
DNMT1	hsa-miR-148a-3p	1786	20483747	-0.421	-0.421	0.442	0.0777	0.3914	0.9161
DNMT3A	hsa-miR-143-3p	1788	24218337	-0.103	-0.088	0.433	0.0058	0.0419	0.2626
DNMT3A	hsa-miR-143-3p	1788	19638978	-0.103	-0.088	0.433	0.0058	0.0419	0.2626
DNMT3A	hsa-miR-200b-3p	1788	23995857	-0.179	-0.175	0.784	0.0142	0.096	0.4386
DNMT3A	hsa-miR-200b-3p	1788	28345813	-0.179	-0.175	0.784	0.0142	0.096	0.4386
DNMT3A	hsa-miR-29b-3p	1788	19211935	-0.963	-0.195	0.999	0.024	0.1572	0.7102
DNMT3A	hsa-miR-29b-3p	1788	23179556	-0.963	-0.195	0.999	0.024	0.1572	0.7102
DNMT3A	hsa-miR-29b-3p	1788	25874772	-0.963	-0.195	0.999	0.024	0.1572	0.7102
DNMT3A	hsa-miR-29b-3p	1788	27832631	-0.963	-0.195	0.999	0.024	0.1572	0.7102
DNMT3A	hsa-miR-29b-3p	1788	23100393	-0.963	-0.195	0.999	0.024	0.1572	0.7102
DNMT3A	hsa-miR-29b-3p	1788	21266537	-0.963	-0.195	0.999	0.024	0.1572	0.7102
DNMT3A	hsa-miR-29b-3p	1788	17890317	-0.963	-0.195	0.999	0.024	0.1572	0.7102
DNMT3A	hsa-miR-29b-3p	1788	20643754	-0.963	-0.195	0.999	0.024	0.1572	0.7102
DNMT3B	hsa-miR-29b-3p	1789	21266537	-0.472	-0.472	0.756	0.038	0.2322	0.796
DNMT3B	hsa-miR-29b-3p	1789	23179556	-0.472	-0.472	0.756	0.038	0.2322	0.796
DNMT3B	hsa-miR-29b-3p	1789	23100393	-0.472	-0.472	0.756	0.038	0.2322	0.796
DNMT3B	hsa-miR-29b-3p	1789	17890317	-0.472	-0.472	0.756	0.038	0.2322	0.796
DNMT3B	hsa-miR-29b-3p	1789	25784815	-0.472	-0.472	0.756	0.038	0.2322	0.796
DNMT3B	hsa-miR-29b-3p	1789	19211935	-0.472	-0.472	0.756	0.038	0.2322	0.796
DNMT3B	hsa-miR-29b-3p	1789	18996365	-0.472	-0.472	0.756	0.038	0.2322	0.796
DNMT3B	hsa-miR-29b-3p	1789	26404322	-0.472	-0.472	0.756	0.038	0.2322	0.796
DNMT3B	hsa-miR-29b-3p	1789	27832631	-0.472	-0.472	0.756	0.038	0.2322	0.796
DR1	hsa-miR-340-5p	1810	21572407	-0.1	-0.017	0	0.0073	0.0527	0.3464
DR1	hsa-miR-340-5p	1810	23592263	-0.1	-0.017	0	0.0073	0.0527	0.3464
ARID3A	hsa-let-7d-5p	1820	20371350	-1.004	-0.666	1	0.1611	0.7993	2.0927
ARID3A	hsa-let-7d-5p	1820	23592263	-1.004	-0.666	1	0.1611	0.7993	2.0927
ARID3A	hsa-miR-30a-5p	1820	22473208	-0.239	-0.174	0.936	0.0107	0.075	0.4101
ARID3A	hsa-miR-30a-5p	1820	23592263	-0.239	-0.174	0.936	0.0107	0.075	0.4101
DSG2	hsa-miR-494-3p	1829	23824327	-0.087	-0.084	0	0.0196	0.1391	0.8083
DSG2	hsa-miR-494-3p	1829	21572407	-0.087	-0.084	0	0.0196	0.1391	0.8083
HBEGF	hsa-miR-132-3p	1839	22310291	-0.562	-0.212	0.716	0.0208	0.1329	0.5312
HBEGF	hsa-miR-132-3p	1839	17612493	-0.562	-0.212	0.716	0.0208	0.1329	0.5312
HBEGF	hsa-miR-132-3p	1839	21853268	-0.562	-0.212	0.716	0.0208	0.1329	0.5312
DUSP2	hsa-miR-142-5p	1844	22012620	-0.282	-0.269	0.704	0.0145	0.1013	0.5317
DUSP2	hsa-miR-142-5p	1844	23592263	-0.282	-0.269	0.704	0.0145	0.1013	0.5317
DUSP2	hsa-miR-29b-3p	1844	23592263	-0.297	-0.229	0.876	0.0069	0.0497	0.3227
DUSP2	hsa-miR-29b-3p	1844	23478036	-0.297	-0.229	0.876	0.0069	0.0497	0.3227
DUSP2	hsa-miR-340-5p	1844	23592263	-0.085	-0.085	0	0.0069	0.0495	0.2997
DUSP2	hsa-miR-340-5p	1844	22012620	-0.085	-0.085	0	0.0069	0.0495	0.2997
DUSP2	hsa-miR-519d-3p	1844	23592263	-0.557	-0.523	0.963	0.1297	0.5791	1.255
DUSP2	hsa-miR-519d-3p	1844	22012620	-0.557	-0.523	0.963	0.1297	0.5791	1.255
DUSP2	hsa-miR-520b	1844	22012620	-0.462	-0.397	0.773	0.0702	0.4014	1.1746
DUSP2	hsa-miR-520b	1844	23592263	-0.462	-0.397	0.773	0.0702	0.4014	1.1746
DUSP5	hsa-miR-181a-5p	1847	17382377	-0.17	-0.168	0.506	0.0048	0.0348	0.2153
DUSP5	hsa-miR-181a-5p	1847	22473208	-0.17	-0.168	0.506	0.0048	0.0348	0.2153
DUSP5	hsa-miR-203a-3p	1847	20371350	-0.239	-0.239	0.416	0.0195	0.1358	0.7102
DUSP5	hsa-miR-203a-3p	1847	26701625	-0.239	-0.239	0.416	0.0195	0.1358	0.7102
DUSP5	hsa-miR-203a-3p	1847	21572407	-0.239	-0.239	0.416	0.0195	0.1358	0.7102
DUSP5	hsa-miR-203a-3p	1847	22012620	-0.239	-0.239	0.416	0.0195	0.1358	0.7102
DUSP5	hsa-miR-203a-3p	1847	23446348	-0.239	-0.239	0.416	0.0195	0.1358	0.7102
DUSP5	hsa-miR-363-3p	1847	21572407	-0.509	-0.509	0.785	0.051	0.2917	0.8629
DUSP5	hsa-miR-363-3p	1847	26701625	-0.509	-0.509	0.785	0.051	0.2917	0.8629
DUSP5	hsa-miR-363-3p	1847	23446348	-0.509	-0.509	0.785	0.051	0.2917	0.8629
DUSP5	hsa-miR-363-3p	1847	20371350	-0.509	-0.509	0.785	0.051	0.2917	0.8629
DUSP5	hsa-miR-363-3p	1847	22012620	-0.509	-0.509	0.785	0.051	0.2917	0.8629
DUSP6	hsa-miR-181a-5p	1848	17382377	-0.289	-0.221	0.547	0.0032	0.0235	0.1587
DUSP6	hsa-miR-181a-5p	1848	25477247	-0.289	-0.221	0.547	0.0032	0.0235	0.1587
DVL3	hsa-miR-24-3p	1857	23592263	-0.221	-0.003	0.535	0.0006	0.0042	0.0282
DVL3	hsa-miR-24-3p	1857	21572407	-0.221	-0.003	0.535	0.0006	0.0042	0.0282
DVL3	hsa-miR-485-5p	1857	23592263	-0.289	-0.004	0	0.0006	0.0046	0.032
DVL3	hsa-miR-485-5p	1857	21572407	-0.289	-0.004	0	0.0006	0.0046	0.032
E2F1	hsa-miR-205-5p	1869	21454583	-0.198	-0.197	0.278	0.0066	0.0482	0.3157
E2F1	hsa-miR-205-5p	1869	22578566	-0.198	-0.197	0.278	0.0066	0.0482	0.3157
E2F1	hsa-miR-205-5p	1869	23629002	-0.198	-0.197	0.278	0.0066	0.0482	0.3157
E2F1	hsa-miR-20a-5p	1869	18836483	-0.48	-0.459	0.933	0.0494	0.3151	1.1728
E2F1	hsa-miR-20a-5p	1869	17135249	-0.48	-0.459	0.933	0.0494	0.3151	1.1728
E2F1	hsa-miR-20a-5p	1869	21283765	-0.48	-0.459	0.933	0.0494	0.3151	1.1728
E2F1	hsa-miR-20a-5p	1869	15944709	-0.48	-0.459	0.933	0.0494	0.3151	1.1728
E2F1	hsa-miR-20a-5p	1869	19066217	-0.48	-0.459	0.933	0.0494	0.3151	1.1728
E2F1	hsa-miR-20a-5p	1869	27282946	-0.48	-0.459	0.933	0.0494	0.3151	1.1728
E2F1	hsa-miR-20a-5p	1869	19110058	-0.48	-0.459	0.933	0.0494	0.3151	1.1728
E2F1	hsa-miR-20a-5p	1869	18025036	-0.48	-0.459	0.933	0.0494	0.3151	1.1728
E2F1	hsa-miR-20a-5p	1869	23868977	-0.48	-0.459	0.933	0.0494	0.3151	1.1728
E2F1	hsa-miR-20a-5p	1869	22473208	-0.48	-0.459	0.933	0.0494	0.3151	1.1728
E2F2	hsa-miR-155-5p	1870	20584899	-0.219	-0.219	0.922	0.0328	0.2137	0.883
E2F2	hsa-miR-155-5p	1870	19759154	-0.219	-0.219	0.922	0.0328	0.2137	0.883
E2F2	hsa-miR-155-5p	1870	22473208	-0.219	-0.219	0.922	0.0328	0.2137	0.883
E2F2	hsa-miR-155-5p	1870	25128227	-0.219	-0.219	0.922	0.0328	0.2137	0.883
E2F2	hsa-miR-155-5p	1870	26967247	-0.219	-0.219	0.922	0.0328	0.2137	0.883
E2F3	hsa-miR-128-3p	1871	18810376	-0.123	-0.123	0.763	0.0078	0.0568	0.3703
E2F3	hsa-miR-128-3p	1871	19013014	-0.123	-0.123	0.763	0.0078	0.0568	0.3703
E2F3	hsa-miR-141-3p	1871	20053927	-0.337	-0.337	0.916	0.0414	0.2701	1.1712
E2F3	hsa-miR-141-3p	1871	26233544	-0.337	-0.337	0.916	0.0414	0.2701	1.1712
E2F3	hsa-miR-15a-5p	1871	20404092	-0.357	-0.357	0.902	0.1155	0.5099	1.0652
E2F3	hsa-miR-15a-5p	1871	22473208	-0.357	-0.357	0.902	0.1155	0.5099	1.0652
E2F3	hsa-miR-17-5p	1871	21283765	-0.069	-0.069	0.784	0.0518	0.2913	0.8039
E2F3	hsa-miR-17-5p	1871	22473208	-0.069	-0.069	0.784	0.0518	0.2913	0.8039
E2F3	hsa-miR-17-5p	1871	17135249	-0.069	-0.069	0.784	0.0518	0.2913	0.8039
E2F3	hsa-miR-200b-3p	1871	22144583	-0.247	-0.247	0.87	0.0247	0.1679	0.7963
E2F3	hsa-miR-200b-3p	1871	22139708	-0.247	-0.247	0.87	0.0247	0.1679	0.7963
E2F3	hsa-miR-200b-3p	1871	27027446	-0.247	-0.247	0.87	0.0247	0.1679	0.7963
E2F3	hsa-miR-210-3p	1871	18059191	-0.316	-0.316	0.274	0.0349	0.2117	0.6819
E2F3	hsa-miR-210-3p	1871	19826008	-0.316	-0.316	0.274	0.0349	0.2117	0.6819
E2F3	hsa-miR-210-3p	1871	21465485	-0.316	-0.316	0.274	0.0349	0.2117	0.6819
E2F3	hsa-miR-210-3p	1871	23028679	-0.316	-0.316	0.274	0.0349	0.2117	0.6819
E2F3	hsa-miR-34c-5p	1871	25846116	-0.472	-0.472	0.887	0.0498	0.2912	0.9239
E2F3	hsa-miR-34c-5p	1871	18768788	-0.472	-0.472	0.887	0.0498	0.2912	0.9239
E2F3	hsa-miR-34c-5p	1871	19461653	-0.472	-0.472	0.887	0.0498	0.2912	0.9239
E2F3	hsa-miR-34c-5p	1871	20371350	-0.472	-0.472	0.887	0.0498	0.2912	0.9239
E2F3	hsa-miR-34c-5p	1871	23983607	-0.472	-0.472	0.887	0.0498	0.2912	0.9239
E2F5	hsa-miR-124-3p	1875	18668037	-0.371	-0.371	0.779	0.0912	0.4258	0.8456
E2F5	hsa-miR-124-3p	1875	18042700	-0.371	-0.371	0.779	0.0912	0.4258	0.8456
EBF1	hsa-miR-129-5p	1879	23824327	-0.1	-0.075	0.074	0.006	0.0443	0.3154
EBF1	hsa-miR-129-5p	1879	27418678	-0.1	-0.075	0.074	0.006	0.0443	0.3154
EDN1	hsa-miR-1-3p	1906	28493075	-0.492	-0.492	0.458	0.1018	0.4583	0.8905
EDN1	hsa-miR-1-3p	1906	24394957	-0.492	-0.492	0.458	0.1018	0.4583	0.8905
EDN1	hsa-miR-1-3p	1906	22963810	-0.492	-0.492	0.458	0.1018	0.4583	0.8905
EDN1	hsa-miR-1-3p	1906	25394359	-0.492	-0.492	0.458	0.1018	0.4583	0.8905
EDN1	hsa-miR-1-3p	1906	28042875	-0.492	-0.492	0.458	0.1018	0.4583	0.8905
EDN1	hsa-miR-1-3p	1906	18668037	-0.492	-0.492	0.458	0.1018	0.4583	0.8905
PHC2	hsa-miR-155-5p	1912	20584899	-0.118	-0.118	0.022	0.0179	0.1184	0.4981
PHC2	hsa-miR-155-5p	1912	18668040	-0.118	-0.118	0.022	0.0179	0.1184	0.4981
PHC2	hsa-miR-155-5p	1912	22473208	-0.118	-0.118	0.022	0.0179	0.1184	0.4981
EFNA3	hsa-miR-210-3p	1944	19826008	-0.384	-0.152	0.274	0.0118	0.0745	0.2677
EFNA3	hsa-miR-210-3p	1944	22473208	-0.384	-0.152	0.274	0.0118	0.0745	0.2677
EFNA3	hsa-miR-210-3p	1944	19551852	-0.384	-0.152	0.274	0.0118	0.0745	0.2677
EFNA3	hsa-miR-210-3p	1944	23618526	-0.384	-0.152	0.274	0.0118	0.0745	0.2677
EFNA3	hsa-miR-210-3p	1944	18539147	-0.384	-0.152	0.274	0.0118	0.0745	0.2677
EFNA3	hsa-miR-210-3p	1944	23322395	-0.384	-0.152	0.274	0.0118	0.0745	0.2677
EFNA3	hsa-miR-210-3p	1944	18417479	-0.384	-0.152	0.274	0.0118	0.0745	0.2677
EFNA3	hsa-miR-210-3p	1944	26780211	-0.384	-0.152	0.274	0.0118	0.0745	0.2677
EFNB2	hsa-miR-424-5p	1948	20371350	-0.316	-0.316	0.808	0.0432	0.2824	1.1617
EFNB2	hsa-miR-424-5p	1948	22012620	-0.316	-0.316	0.808	0.0432	0.2824	1.1617
EGFR	hsa-miR-133a-3p	1956	24816813	-0.211	-0.211	0.578	0.0104	0.075	0.4867
EGFR	hsa-miR-133a-3p	1956	23069713	-0.211	-0.211	0.578	0.0104	0.075	0.4867
EGFR	hsa-miR-133a-3p	1956	22407299	-0.211	-0.211	0.578	0.0104	0.075	0.4867
EGFR	hsa-miR-133a-3p	1956	23786162	-0.211	-0.211	0.578	0.0104	0.075	0.4867
EGFR	hsa-miR-7-5p	1956	19033458	-0.264	-0.261	0.275	0.107	0.6438	2.3075
EGFR	hsa-miR-7-5p	1956	23115635	-0.264	-0.261	0.275	0.107	0.6438	2.3075
EGFR	hsa-miR-7-5p	1956	20864407	-0.264	-0.261	0.275	0.107	0.6438	2.3075
EGFR	hsa-miR-7-5p	1956	19073608	-0.264	-0.261	0.275	0.107	0.6438	2.3075
EGFR	hsa-miR-7-5p	1956	18483236	-0.264	-0.261	0.275	0.107	0.6438	2.3075
EGFR	hsa-miR-7-5p	1956	23319046	-0.264	-0.261	0.275	0.107	0.6438	2.3075
EGFR	hsa-miR-7-5p	1956	22853714	-0.264	-0.261	0.275	0.107	0.6438	2.3075
EGFR	hsa-miR-7-5p	1956	25475098	-0.264	-0.261	0.275	0.107	0.6438	2.3075
EGFR	hsa-miR-7-5p	1956	21156648	-0.264	-0.261	0.275	0.107	0.6438	2.3075
EGFR	hsa-miR-7-5p	1956	17612493	-0.264	-0.261	0.275	0.107	0.6438	2.3075
EGFR	hsa-miR-7-5p	1956	24816687	-0.264	-0.261	0.275	0.107	0.6438	2.3075
EGFR	hsa-miR-7-5p	1956	24134702	-0.264	-0.261	0.275	0.107	0.6438	2.3075
EGFR	hsa-miR-7-5p	1956	19029026	-0.264	-0.261	0.275	0.107	0.6438	2.3075
EGFR	hsa-miR-7-5p	1956	24573489	-0.264	-0.261	0.275	0.107	0.6438	2.3075
EGFR	hsa-miR-875-5p	1956	28274892	-0.2	-0.2	0	0.008	0.0566	0.3187
EGFR	hsa-miR-875-5p	1956	27302926	-0.2	-0.2	0	0.008	0.0566	0.3187
EGR1	hsa-miR-124-3p	1958	18668037	-0.343	-0.343	0.885	0.0227	0.1472	0.5713
EGR1	hsa-miR-124-3p	1958	27569005	-0.343	-0.343	0.885	0.0227	0.1472	0.5713
EGR1	hsa-miR-124-3p	1958	26609121	-0.343	-0.343	0.885	0.0227	0.1472	0.5713
EGR1	hsa-miR-183-5p	1958	20811575	-0.193	-0.193	0.505	0.0115	0.0816	0.4717
EGR1	hsa-miR-183-5p	1958	21118966	-0.193	-0.193	0.505	0.0115	0.0816	0.4717
EGR1	hsa-miR-191-5p	1958	20811575	-0.436	-0.435	0	0.0108	0.0747	0.3736
EGR1	hsa-miR-191-5p	1958	23505378	-0.436	-0.435	0	0.0108	0.0747	0.3736
EGR2	hsa-miR-150-5p	1959	20067763	-0.298	-0.298	0	0.0054	0.0394	0.2522
EGR2	hsa-miR-150-5p	1959	23604034	-0.298	-0.298	0	0.0054	0.0394	0.2522
EIF1AX	hsa-miR-877-5p	1964	21572407	-0.252	-0.193	0	0.0076	0.0549	0.3513
EIF1AX	hsa-miR-877-5p	1964	23446348	-0.252	-0.193	0	0.0076	0.0549	0.3513
EIF2S1	hsa-miR-106b-5p	1965	21572407	-0.253	-0.024	0.689	0.0063	0.0388	0.1604
EIF2S1	hsa-miR-106b-5p	1965	23824327	-0.253	-0.024	0.689	0.0063	0.0388	0.1604
EIF2S1	hsa-miR-302c-3p	1965	23824327	-0.52	-0.046	0.461	0.0031	0.0206	0.0881
EIF2S1	hsa-miR-302c-3p	1965	21572407	-0.52	-0.046	0.461	0.0031	0.0206	0.0881
EIF2S1	hsa-miR-520b	1965	23824327	-0.257	-0.025	0.33	0.005	0.0318	0.1237
EIF2S1	hsa-miR-520b	1965	21572407	-0.257	-0.025	0.33	0.005	0.0318	0.1237
EPHA2	hsa-miR-124-3p	1969	23592263	-0.285	-0.284	0.735	0.0841	0.4066	0.8668
EPHA2	hsa-miR-124-3p	1969	26701625	-0.285	-0.284	0.735	0.0841	0.4066	0.8668
EPHA2	hsa-miR-141-3p	1969	24398324	-0.4	-0.396	0.8	0.0391	0.2316	0.7047
EPHA2	hsa-miR-141-3p	1969	26701625	-0.4	-0.396	0.8	0.0391	0.2316	0.7047
EPHA2	hsa-miR-141-3p	1969	22012620	-0.4	-0.396	0.8	0.0391	0.2316	0.7047
EIF4A2	hsa-miR-183-5p	1974	22012620	-0.204	-0.158	0.436	0.0104	0.0706	0.3316
EIF4A2	hsa-miR-183-5p	1974	21572407	-0.204	-0.158	0.436	0.0104	0.0706	0.3316
EIF4A2	hsa-miR-183-5p	1974	20371350	-0.204	-0.158	0.436	0.0104	0.0706	0.3316
EIF4A2	hsa-miR-183-5p	1974	23446348	-0.204	-0.158	0.436	0.0104	0.0706	0.3316
EIF4A2	hsa-miR-19a-3p	1974	20371350	-0.315	-0.242	0.583	0.0243	0.1499	0.4995
EIF4A2	hsa-miR-19a-3p	1974	22012620	-0.315	-0.242	0.583	0.0243	0.1499	0.4995
EIF4A2	hsa-miR-19a-3p	1974	23446348	-0.315	-0.242	0.583	0.0243	0.1499	0.4995
EIF4A2	hsa-miR-19a-3p	1974	21572407	-0.315	-0.242	0.583	0.0243	0.1499	0.4995
EIF4A2	hsa-miR-208a-3p	1974	22012620	-0.283	-0.218	0.402	0.0084	0.0578	0.2908
EIF4A2	hsa-miR-208a-3p	1974	21572407	-0.283	-0.218	0.402	0.0084	0.0578	0.2908
EIF4A2	hsa-miR-208a-3p	1974	23446348	-0.283	-0.218	0.402	0.0084	0.0578	0.2908
EIF4A2	hsa-miR-208a-3p	1974	20371350	-0.283	-0.218	0.402	0.0084	0.0578	0.2908
EIF4A2	hsa-miR-499a-5p	1974	22012620	-0.217	-0.168	0.402	0.0142	0.0939	0.3937
EIF4A2	hsa-miR-499a-5p	1974	21572407	-0.217	-0.168	0.402	0.0142	0.0939	0.3937
EIF4A2	hsa-miR-499a-5p	1974	20371350	-0.217	-0.168	0.402	0.0142	0.0939	0.3937
EIF4A2	hsa-miR-499a-5p	1974	23446348	-0.217	-0.168	0.402	0.0142	0.0939	0.3937
EIF4B	hsa-miR-16-5p	1975	18668040	-0.324	-0.324	0.753	0.0324	0.2195	1.0586
EIF4B	hsa-miR-16-5p	1975	23622248	-0.324	-0.324	0.753	0.0324	0.2195	1.0586
EIF4E	hsa-miR-7-5p	1977	20371350	-0.643	-0.417	0.877	0.0523	0.2938	0.8084
EIF4E	hsa-miR-7-5p	1977	17612493	-0.643	-0.417	0.877	0.0523	0.2938	0.8084
EIF4EBP1	hsa-miR-125a-5p	1978	20371350	-0.784	-0.386	0.91	0.0044	0.0321	0.2103
EIF4EBP1	hsa-miR-125a-5p	1978	26646586	-0.784	-0.386	0.91	0.0044	0.0321	0.2103
EIF4EBP1	hsa-miR-138-5p	1978	26891291	-1.307	-1.061	0.995	0.0096	0.0686	0.4065
EIF4EBP1	hsa-miR-138-5p	1978	28075468	-1.307	-1.061	0.995	0.0096	0.0686	0.4065
EIF4G2	hsa-let-7d-5p	1982	27292025	-0.4	-0.4	0.875	0.0792	0.3892	0.8343
EIF4G2	hsa-let-7d-5p	1982	23592263	-0.4	-0.4	0.875	0.0792	0.3892	0.8343
EIF4G2	hsa-let-7d-5p	1982	19939273	-0.4	-0.4	0.875	0.0792	0.3892	0.8343
EIF4G2	hsa-let-7d-5p	1982	21572407	-0.4	-0.4	0.875	0.0792	0.3892	0.8343
EIF4G2	hsa-miR-101-3p	1982	20371350	-0.31	-0.31	0.567	0.0294	0.2023	1.0164
EIF4G2	hsa-miR-101-3p	1982	21572407	-0.31	-0.31	0.567	0.0294	0.2023	1.0164
EIF4G2	hsa-miR-582-5p	1982	21572407	-0.316	-0.316	0	0.0521	0.3223	1.214
EIF4G2	hsa-miR-582-5p	1982	20371350	-0.316	-0.316	0	0.0521	0.3223	1.214
ELAVL2	hsa-miR-26b-5p	1993	22473208	-0.382	-0.349	0.911	0.0221	0.1549	0.8417
ELAVL2	hsa-miR-26b-5p	1993	20371350	-0.382	-0.349	0.911	0.0221	0.1549	0.8417
ELK3	hsa-miR-124-3p	2004	18668037	-0.517	-0.516	0.991	0.0745	0.4188	1.2288
ELK3	hsa-miR-124-3p	2004	20144220	-0.517	-0.516	0.991	0.0745	0.4188	1.2288
ELK4	hsa-miR-103a-3p	2005	21572407	-0.775	-0.354	0.748	0.0191	0.125	0.5704
ELK4	hsa-miR-103a-3p	2005	20371350	-0.775	-0.354	0.748	0.0191	0.125	0.5704
ELK4	hsa-miR-103a-3p	2005	23446348	-0.775	-0.354	0.748	0.0191	0.125	0.5704
ELK4	hsa-miR-106b-5p	2005	20371350	-0.469	-0.236	0.995	0.0674	0.4361	1.8035
ELK4	hsa-miR-106b-5p	2005	23446348	-0.469	-0.236	0.995	0.0674	0.4361	1.8035
ELK4	hsa-miR-16-5p	2005	23446348	-0.335	-0.134	0.724	0.0221	0.1392	0.5797
ELK4	hsa-miR-16-5p	2005	20371350	-0.335	-0.134	0.724	0.0221	0.1392	0.5797
ELK4	hsa-miR-302c-3p	2005	20371350	-0.603	-0.28	0.922	0.0263	0.1792	0.8864
ELK4	hsa-miR-302c-3p	2005	23446348	-0.603	-0.28	0.922	0.0263	0.1792	0.8864
ELK4	hsa-miR-520b	2005	20371350	-0.369	-0.196	0.936	0.0601	0.3761	1.4639
ELK4	hsa-miR-520b	2005	23446348	-0.369	-0.196	0.936	0.0601	0.3761	1.4639
CTTN	hsa-miR-448	2017	23446348	-0.299	-0.294	0	0.0257	0.1679	0.693
CTTN	hsa-miR-448	2017	23592263	-0.299	-0.294	0	0.0257	0.1679	0.693
CTTN	hsa-miR-448	2017	21572407	-0.299	-0.294	0	0.0257	0.1679	0.693
EN2	hsa-miR-103a-3p	2020	20371350	-0.28	-0.198	0.451	0.0095	0.0674	0.388
EN2	hsa-miR-103a-3p	2020	21572407	-0.28	-0.198	0.451	0.0095	0.0674	0.388
EN2	hsa-miR-103a-3p	2020	23446348	-0.28	-0.198	0.451	0.0095	0.0674	0.388
EN2	hsa-miR-15b-5p	2020	23446348	-0.399	-0.243	0.69	0.0358	0.207	0.6651
EN2	hsa-miR-15b-5p	2020	21572407	-0.399	-0.243	0.69	0.0358	0.207	0.6651
EN2	hsa-miR-15b-5p	2020	20371350	-0.399	-0.243	0.69	0.0358	0.207	0.6651
EN2	hsa-miR-203a-3p	2020	21572407	-0.038	-0.025	0.236	0.0138	0.0967	0.5331
EN2	hsa-miR-203a-3p	2020	23446348	-0.038	-0.025	0.236	0.0138	0.0967	0.5331
EN2	hsa-miR-9-5p	2020	23446348	-0.249	-0.182	0.827	0.003	0.0219	0.1455
EN2	hsa-miR-9-5p	2020	21572407	-0.249	-0.182	0.827	0.003	0.0219	0.1455
EP300	hsa-miR-150-5p	2033	26644403	-0.138	-0.138	0	0.0026	0.0189	0.1361
EP300	hsa-miR-150-5p	2033	23211718	-0.138	-0.138	0	0.0026	0.0189	0.1361
EP300	hsa-miR-150-5p	2033	27285761	-0.138	-0.138	0	0.0026	0.0189	0.1361
EPB41L2	hsa-miR-1-3p	2037	18668037	-0.167	-0.165	0.613	0.018	0.1204	0.5334
EPB41L2	hsa-miR-1-3p	2037	18668040	-0.167	-0.165	0.613	0.018	0.1204	0.5334
STOM	hsa-miR-124-3p	2040	15685193	-0.477	-0.469	0.904	0.1613	0.5896	0.9377
STOM	hsa-miR-124-3p	2040	18668037	-0.477	-0.469	0.904	0.1613	0.5896	0.9377
EPHA4	hsa-miR-10a-5p	2043	22996586	-0.075	-0.057	0.002	0.0068	0.0494	0.3194
EPHA4	hsa-miR-10a-5p	2043	23622248	-0.075	-0.057	0.002	0.0068	0.0494	0.3194
EPHA4	hsa-miR-93-5p	2043	21572407	-0.563	-0.539	0.981	0.1526	0.6566	1.4275
EPHA4	hsa-miR-93-5p	2043	20371350	-0.563	-0.539	0.981	0.1526	0.6566	1.4275
EPHA4	hsa-miR-93-5p	2043	23622248	-0.563	-0.539	0.981	0.1526	0.6566	1.4275
EPHB3	hsa-miR-326	2049	23824327	-0.243	-0.243	0	0.0055	0.0401	0.2808
EPHB3	hsa-miR-326	2049	19536157	-0.243	-0.243	0	0.0055	0.0401	0.2808
EPS8	hsa-miR-543	2059	22012620	-0.288	-0.276	0	0.0211	0.1499	0.8787
EPS8	hsa-miR-543	2059	23446348	-0.288	-0.276	0	0.0211	0.1499	0.8787
ERBB2	hsa-miR-125b-5p	2064	25388283	-0.106	-0.105	0	0.0095	0.0679	0.4144
ERBB2	hsa-miR-125b-5p	2064	26966351	-0.106	-0.105	0	0.0095	0.0679	0.4144
ERBB2	hsa-miR-125b-5p	2064	22460089	-0.106	-0.105	0	0.0095	0.0679	0.4144
ERBB2	hsa-miR-125b-5p	2064	17110380	-0.106	-0.105	0	0.0095	0.0679	0.4144
ERBB2	hsa-miR-125b-5p	2064	25833836	-0.106	-0.105	0	0.0095	0.0679	0.4144
ERBB2	hsa-miR-125b-5p	2064	20864407	-0.106	-0.105	0	0.0095	0.0679	0.4144
ERBB2	hsa-miR-125b-5p	2064	26544868	-0.106	-0.105	0	0.0095	0.0679	0.4144
ERBB2	hsa-miR-125b-5p	2064	19825990	-0.106	-0.105	0	0.0095	0.0679	0.4144
ERBB3	hsa-miR-125b-5p	2065	23146892	-0.286	-0.286	0.701	0.008	0.0579	0.3703
ERBB3	hsa-miR-125b-5p	2065	23519125	-0.286	-0.286	0.701	0.008	0.0579	0.3703
ERBB3	hsa-miR-125b-5p	2065	17110380	-0.286	-0.286	0.701	0.008	0.0579	0.3703
ERBB3	hsa-miR-205-5p	2065	19238171	-0.13	-0.13	0.777	0.0141	0.0985	0.5317
ERBB3	hsa-miR-205-5p	2065	20864407	-0.13	-0.13	0.777	0.0141	0.0985	0.5317
ERBB3	hsa-miR-205-5p	2065	20065103	-0.13	-0.13	0.777	0.0141	0.0985	0.5317
ERBB3	hsa-miR-205-5p	2065	19276373	-0.13	-0.13	0.777	0.0141	0.0985	0.5317
ERBB3	hsa-miR-205-5p	2065	23519125	-0.13	-0.13	0.777	0.0141	0.0985	0.5317
ERBB3	hsa-miR-24-3p	2065	19748357	-0.38	-0.38	0.393	0.0256	0.1721	0.8047
ERBB3	hsa-miR-24-3p	2065	23824327	-0.38	-0.38	0.393	0.0256	0.1721	0.8047
ERBB4	hsa-miR-146a-5p	2066	20864407	-0.07	-0.059	0.082	0.0323	0.226	1.232
ERBB4	hsa-miR-146a-5p	2066	23619365	-0.07	-0.059	0.082	0.0323	0.226	1.232
ERG	hsa-miR-145-5p	2078	23480797	-0.433	-0.433	0.906	0.046	0.2797	0.9871
ERG	hsa-miR-145-5p	2078	27572146	-0.433	-0.433	0.906	0.046	0.2797	0.9871
ESR1	hsa-miR-18a-5p	2099	19684618	-0.608	-0.608	0.836	0.0925	0.5216	1.5947
ESR1	hsa-miR-18a-5p	2099	20080637	-0.608	-0.608	0.836	0.0925	0.5216	1.5947
ESR1	hsa-miR-18a-5p	2099	19706389	-0.608	-0.608	0.836	0.0925	0.5216	1.5947
ESR1	hsa-miR-18a-5p	2099	26233958	-0.608	-0.608	0.836	0.0925	0.5216	1.5947
ESR1	hsa-miR-19a-3p	2099	20080637	-0.476	-0.476	0.966	0.0694	0.4148	1.3346
ESR1	hsa-miR-19a-3p	2099	19706389	-0.476	-0.476	0.966	0.0694	0.4148	1.3346
ESR1	hsa-miR-222-3p	2099	24498137	-0.323	-0.323	0.521	0.0365	0.2334	0.9222
ESR1	hsa-miR-222-3p	2099	20388878	-0.323	-0.323	0.521	0.0365	0.2334	0.9222
ESR1	hsa-miR-22-3p	2099	25825815	-0.67	-0.67	0.92	0.2108	1.041	2.7041
ESR1	hsa-miR-22-3p	2099	20180843	-0.67	-0.67	0.92	0.2108	1.041	2.7041
ESR1	hsa-miR-22-3p	2099	18347104	-0.67	-0.67	0.92	0.2108	1.041	2.7041
ESR1	hsa-miR-22-3p	2099	19414598	-0.67	-0.67	0.92	0.2108	1.041	2.7041
ETF1	hsa-miR-205-5p	2107	27292025	-0.109	-0.1	0.19	0.0023	0.0166	0.1179
ETF1	hsa-miR-205-5p	2107	23592263	-0.109	-0.1	0.19	0.0023	0.0166	0.1179
ETF1	hsa-miR-205-5p	2107	23446348	-0.109	-0.1	0.19	0.0023	0.0166	0.1179
ETF1	hsa-miR-26a-5p	2107	27292025	-0.167	-0.154	0.532	0.019	0.1275	0.5867
ETF1	hsa-miR-26a-5p	2107	23446348	-0.167	-0.154	0.532	0.019	0.1275	0.5867
ETF1	hsa-miR-26a-5p	2107	23592263	-0.167	-0.154	0.532	0.019	0.1275	0.5867
ETS1	hsa-miR-125b-5p	2113	24486760	-0.42	-0.398	0.892	0.0172	0.1224	0.7247
ETS1	hsa-miR-125b-5p	2113	21444677	-0.42	-0.398	0.892	0.0172	0.1224	0.7247
ETS1	hsa-miR-155-5p	2113	18950466	-0.637	-0.603	0.521	0.0448	0.2978	1.3124
ETS1	hsa-miR-155-5p	2113	20435894	-0.637	-0.603	0.521	0.0448	0.2978	1.3124
ETS1	hsa-miR-155-5p	2113	23616573	-0.637	-0.603	0.521	0.0448	0.2978	1.3124
ETS1	hsa-miR-155-5p	2113	21310411	-0.637	-0.603	0.521	0.0448	0.2978	1.3124
ETS1	hsa-miR-155-5p	2113	20584899	-0.637	-0.603	0.521	0.0448	0.2978	1.3124
ETS1	hsa-miR-155-5p	2113	19193853	-0.637	-0.603	0.521	0.0448	0.2978	1.3124
ETS1	hsa-miR-181d-5p	2113	27418678	-0.287	-0.275	0.657	0.0171	0.1211	0.6967
ETS1	hsa-miR-181d-5p	2113	23824327	-0.287	-0.275	0.657	0.0171	0.1211	0.6967
ETS1	hsa-miR-181d-5p	2113	23313552	-0.287	-0.275	0.657	0.0171	0.1211	0.6967
ETS1	hsa-miR-181d-5p	2113	28735896	-0.287	-0.275	0.657	0.0171	0.1211	0.6967
ETS1	hsa-miR-222-3p	2113	21310411	-0.267	-0.253	0.105	0.0317	0.2155	1.0407
ETS1	hsa-miR-222-3p	2113	23522449	-0.267	-0.253	0.105	0.0317	0.2155	1.0407
ETS1	hsa-miR-222-3p	2113	25236949	-0.267	-0.253	0.105	0.0317	0.2155	1.0407
ETS1	hsa-miR-222-3p	2113	21711453	-0.267	-0.253	0.105	0.0317	0.2155	1.0407
ETS1	hsa-miR-9-5p	2113	23383271	-0.166	-0.156	0.819	0.0047	0.034	0.2207
ETS1	hsa-miR-9-5p	2113	19956200	-0.166	-0.156	0.819	0.0047	0.034	0.2207
ETV1	hsa-miR-17-5p	2115	23969726	-0.296	-0.279	0.963	0.0532	0.3069	0.9722
ETV1	hsa-miR-17-5p	2115	26158900	-0.296	-0.279	0.963	0.0532	0.3069	0.9722
ETV6	hsa-miR-410-3p	2120	23446348	-0.03	-0.02	0	0.0022	0.0165	0.1172
ETV6	hsa-miR-410-3p	2120	21572407	-0.03	-0.02	0	0.0022	0.0165	0.1172
ETV6	hsa-miR-410-3p	2120	20371350	-0.03	-0.02	0	0.0022	0.0165	0.1172
ETV6	hsa-miR-410-3p	2120	23313552	-0.03	-0.02	0	0.0022	0.0165	0.1172
MECOM	hsa-miR-124-3p	2122	26620774	-0.274	-0.263	0.84	0.0167	0.1137	0.5469
MECOM	hsa-miR-124-3p	2122	27955702	-0.274	-0.263	0.84	0.0167	0.1137	0.5469
EXTL3	hsa-miR-199a-5p	2137	23446348	-0.105	-0.105	0.533	0.0151	0.1093	0.7169
EXTL3	hsa-miR-199a-5p	2137	22012620	-0.105	-0.105	0.533	0.0151	0.1093	0.7169
EZH2	hsa-miR-101-3p	2146	19043531	-0.905	-0.905	0.913	0.055	0.3359	1.1493
EZH2	hsa-miR-101-3p	2146	27966775	-0.905	-0.905	0.913	0.055	0.3359	1.1493
EZH2	hsa-miR-101-3p	2146	21777817	-0.905	-0.905	0.913	0.055	0.3359	1.1493
EZH2	hsa-miR-101-3p	2146	20712078	-0.905	-0.905	0.913	0.055	0.3359	1.1493
EZH2	hsa-miR-101-3p	2146	19625769	-0.905	-0.905	0.913	0.055	0.3359	1.1493
EZH2	hsa-miR-101-3p	2146	24211736	-0.905	-0.905	0.913	0.055	0.3359	1.1493
EZH2	hsa-miR-101-3p	2146	25614281	-0.905	-0.905	0.913	0.055	0.3359	1.1493
EZH2	hsa-miR-101-3p	2146	23962556	-0.905	-0.905	0.913	0.055	0.3359	1.1493
EZH2	hsa-miR-101-3p	2146	22450781	-0.905	-0.905	0.913	0.055	0.3359	1.1493
EZH2	hsa-miR-101-3p	2146	19258506	-0.905	-0.905	0.913	0.055	0.3359	1.1493
EZH2	hsa-miR-101-3p	2146	28515962	-0.905	-0.905	0.913	0.055	0.3359	1.1493
EZH2	hsa-miR-101-3p	2146	20478051	-0.905	-0.905	0.913	0.055	0.3359	1.1493
EZH2	hsa-miR-101-3p	2146	21368858	-0.905	-0.905	0.913	0.055	0.3359	1.1493
EZH2	hsa-miR-101-3p	2146	27620004	-0.905	-0.905	0.913	0.055	0.3359	1.1493
EZH2	hsa-miR-101-3p	2146	21932133	-0.905	-0.905	0.913	0.055	0.3359	1.1493
EZH2	hsa-miR-101-3p	2146	19008416	-0.905	-0.905	0.913	0.055	0.3359	1.1493
EZH2	hsa-miR-101-3p	2146	19818710	-0.905	-0.905	0.913	0.055	0.3359	1.1493
EZH2	hsa-miR-101-3p	2146	14697198	-0.905	-0.905	0.913	0.055	0.3359	1.1493
EZH2	hsa-miR-101-3p	2146	26718325	-0.905	-0.905	0.913	0.055	0.3359	1.1493
EZH2	hsa-miR-101-3p	2146	23557329	-0.905	-0.905	0.913	0.055	0.3359	1.1493
EZH2	hsa-miR-124-3p	2146	24878960	-0.216	-0.216	0.75	0.0085	0.0597	0.3282
EZH2	hsa-miR-124-3p	2146	21672940	-0.216	-0.216	0.75	0.0085	0.0597	0.3282
EZH2	hsa-miR-124-3p	2146	18668037	-0.216	-0.216	0.75	0.0085	0.0597	0.3282
EZH2	hsa-miR-124-3p	2146	23404119	-0.216	-0.216	0.75	0.0085	0.0597	0.3282
EZH2	hsa-miR-124-3p	2146	24658854	-0.216	-0.216	0.75	0.0085	0.0597	0.3282
EZH2	hsa-miR-137	2146	25505154	-0.258	-0.258	0.795	0.0388	0.2303	0.6941
EZH2	hsa-miR-137	2146	20368621	-0.258	-0.258	0.795	0.0388	0.2303	0.6941
EZH2	hsa-miR-137	2146	25939439	-0.258	-0.258	0.795	0.0388	0.2303	0.6941
EZH2	hsa-miR-138-5p	2146	25339353	-0.447	-0.447	0.585	0.0075	0.0529	0.2984
EZH2	hsa-miR-138-5p	2146	23707559	-0.447	-0.447	0.585	0.0075	0.0529	0.2984
EZH2	hsa-miR-138-5p	2146	23343715	-0.447	-0.447	0.585	0.0075	0.0529	0.2984
EZH2	hsa-miR-138-5p	2146	27266699	-0.447	-0.447	0.585	0.0075	0.0529	0.2984
EZH2	hsa-miR-138-5p	2146	27019355	-0.447	-0.447	0.585	0.0075	0.0529	0.2984
EZH2	hsa-miR-138-5p	2146	21770894	-0.447	-0.447	0.585	0.0075	0.0529	0.2984
EZH2	hsa-miR-26a-5p	2146	20478051	-0.584	-0.584	0.859	0.0448	0.2588	0.7429
EZH2	hsa-miR-26a-5p	2146	21368858	-0.584	-0.584	0.859	0.0448	0.2588	0.7429
EZH2	hsa-miR-26a-5p	2146	26733151	-0.584	-0.584	0.859	0.0448	0.2588	0.7429
EZH2	hsa-miR-26a-5p	2146	26746204	-0.584	-0.584	0.859	0.0448	0.2588	0.7429
EZH2	hsa-miR-26a-5p	2146	18281287	-0.584	-0.584	0.859	0.0448	0.2588	0.7429
EZH2	hsa-miR-26a-5p	2146	21829663	-0.584	-0.584	0.859	0.0448	0.2588	0.7429
EZH2	hsa-miR-26a-5p	2146	26781064	-0.584	-0.584	0.859	0.0448	0.2588	0.7429
EZH2	hsa-miR-26a-5p	2146	25611389	-0.584	-0.584	0.859	0.0448	0.2588	0.7429
EZH2	hsa-miR-26a-5p	2146	26587974	-0.584	-0.584	0.859	0.0448	0.2588	0.7429
EZH2	hsa-miR-26a-5p	2146	18713946	-0.584	-0.584	0.859	0.0448	0.2588	0.7429
EZH2	hsa-miR-26a-5p	2146	23599767	-0.584	-0.584	0.859	0.0448	0.2588	0.7429
EZH2	hsa-miR-26a-5p	2146	21199804	-0.584	-0.584	0.859	0.0448	0.2588	0.7429
EZH2	hsa-miR-26a-5p	2146	20952513	-0.584	-0.584	0.859	0.0448	0.2588	0.7429
EZH2	hsa-miR-26a-5p	2146	28214878	-0.584	-0.584	0.859	0.0448	0.2588	0.7429
F3	hsa-miR-106a-5p	2152	21572407	-0.466	-0.466	0.955	0.0766	0.4044	1.1158
F3	hsa-miR-106a-5p	2152	23592263	-0.466	-0.466	0.955	0.0766	0.4044	1.1158
F3	hsa-miR-106a-5p	2152	26701625	-0.466	-0.466	0.955	0.0766	0.4044	1.1158
F3	hsa-miR-106a-5p	2152	20371350	-0.466	-0.466	0.955	0.0766	0.4044	1.1158
F3	hsa-miR-106a-5p	2152	23446348	-0.466	-0.466	0.955	0.0766	0.4044	1.1158
F3	hsa-miR-18a-5p	2152	26701625	-0.602	-0.602	0.373	0.0124	0.0876	0.4929
F3	hsa-miR-18a-5p	2152	21572407	-0.602	-0.602	0.373	0.0124	0.0876	0.4929
F3	hsa-miR-18a-5p	2152	23592263	-0.602	-0.602	0.373	0.0124	0.0876	0.4929
F3	hsa-miR-18a-5p	2152	20371350	-0.602	-0.602	0.373	0.0124	0.0876	0.4929
F3	hsa-miR-223-3p	2152	23446348	-0.315	-0.315	0.439	0.0195	0.1283	0.521
F3	hsa-miR-223-3p	2152	23592263	-0.315	-0.315	0.439	0.0195	0.1283	0.521
F3	hsa-miR-223-3p	2152	21572407	-0.315	-0.315	0.439	0.0195	0.1283	0.521
F3	hsa-miR-223-3p	2152	20371350	-0.315	-0.315	0.439	0.0195	0.1283	0.521
F3	hsa-miR-223-3p	2152	26701625	-0.315	-0.315	0.439	0.0195	0.1283	0.521
FANCA	hsa-miR-140-3p	2175	22012620	-0.074	-0.022	0	0.0016	0.0119	0.0815
FANCA	hsa-miR-140-3p	2175	20371350	-0.074	-0.022	0	0.0016	0.0119	0.0815
ACSL4	hsa-miR-19a-3p	2182	22473208	-0.621	-0.367	0.802	0.0313	0.2091	1.005
ACSL4	hsa-miR-19a-3p	2182	21572407	-0.621	-0.367	0.802	0.0313	0.2091	1.005
FASN	hsa-miR-16-5p	2194	21572407	-0.528	-0.494	0.8	0.0467	0.309	1.4482
FASN	hsa-miR-16-5p	2194	20371350	-0.528	-0.494	0.8	0.0467	0.309	1.4482
FBN1	hsa-miR-29a-3p	2200	25241894	-0.611	-0.578	0.994	0.0736	0.4525	1.6133
FBN1	hsa-miR-29a-3p	2200	22745231	-0.611	-0.578	0.994	0.0736	0.4525	1.6133
GPC4	hsa-miR-329-3p	2239	23824327	-0.259	-0.011	0	0.0016	0.0119	0.0812
GPC4	hsa-miR-329-3p	2239	19536157	-0.259	-0.011	0	0.0016	0.0119	0.0812
FGF2	hsa-miR-186-5p	2247	28213656	-0.06	-0.037	0	0.0095	0.0684	0.4301
FGF2	hsa-miR-186-5p	2247	20371350	-0.06	-0.037	0	0.0095	0.0684	0.4301
FGF2	hsa-miR-195-5p	2247	20371350	-1.61	-0.495	0.992	0.0986	0.5023	1.5468
FGF2	hsa-miR-195-5p	2247	28500362	-1.61	-0.495	0.992	0.0986	0.5023	1.5468
FGF2	hsa-miR-195-5p	2247	26823724	-1.61	-0.495	0.992	0.0986	0.5023	1.5468
FGF2	hsa-miR-195-5p	2247	23446348	-1.61	-0.495	0.992	0.0986	0.5023	1.5468
FGF2	hsa-miR-503-5p	2247	23263626	-0.898	-0.289	0.985	0.0468	0.3012	1.2747
FGF2	hsa-miR-503-5p	2247	23352645	-0.898	-0.289	0.985	0.0468	0.3012	1.2747
FGF2	hsa-miR-503-5p	2247	20371350	-0.898	-0.289	0.985	0.0468	0.3012	1.2747
FGF2	hsa-miR-503-5p	2247	23446348	-0.898	-0.289	0.985	0.0468	0.3012	1.2747
FGF7	hsa-miR-155-5p	2252	19701459	-0.466	-0.466	0.965	0.0616	0.3793	1.3041
FGF7	hsa-miR-155-5p	2252	19177201	-0.466	-0.466	0.965	0.0616	0.3793	1.3041
FGF7	hsa-miR-155-5p	2252	18668040	-0.466	-0.466	0.965	0.0616	0.3793	1.3041
FGF7	hsa-miR-155-5p	2252	23807165	-0.466	-0.466	0.965	0.0616	0.3793	1.3041
FGFR3	hsa-miR-99a-5p	2261	24456664	-0.565	-0.565	0	0.0244	0.1562	0.583
FGFR3	hsa-miR-99a-5p	2261	21383697	-0.565	-0.565	0	0.0244	0.1562	0.583
FGFR3	hsa-miR-99a-5p	2261	19843843	-0.565	-0.565	0	0.0244	0.1562	0.583
FKBP1A	hsa-miR-137	2280	22100165	-0.292	-0.242	0.746	0.0324	0.1923	0.578
FKBP1A	hsa-miR-137	2280	22291592	-0.292	-0.242	0.746	0.0324	0.1923	0.578
FKBP1A	hsa-miR-367-3p	2280	22291592	-0.211	-0.176	0.439	0.0044	0.032	0.2039
FKBP1A	hsa-miR-367-3p	2280	22100165	-0.211	-0.176	0.439	0.0044	0.032	0.2039
FOXG1	hsa-miR-30e-5p	2290	21572407	-0.598	-0.585	0.928	0.036	0.2427	1.1192
FOXG1	hsa-miR-30e-5p	2290	20371350	-0.598	-0.585	0.928	0.036	0.2427	1.1192
FOXC1	hsa-miR-204-5p	2296	21400511	-0.459	-0.421	0.461	0.0218	0.1443	0.6235
FOXC1	hsa-miR-204-5p	2296	20371350	-0.459	-0.421	0.461	0.0218	0.1443	0.6235
FOXO1	hsa-miR-132-3p	2308	27556448	-0.079	-0.078	0.282	0.0213	0.1466	0.7577
FOXO1	hsa-miR-132-3p	2308	26298723	-0.079	-0.078	0.282	0.0213	0.1466	0.7577
FOXO1	hsa-miR-132-3p	2308	23622248	-0.079	-0.078	0.282	0.0213	0.1466	0.7577
FOXO1	hsa-miR-135a-5p	2308	27486383	-0.479	-0.428	0.899	0.0346	0.2055	0.621
FOXO1	hsa-miR-135a-5p	2308	26261511	-0.479	-0.428	0.899	0.0346	0.2055	0.621
FOXO1	hsa-miR-135a-5p	2308	25888950	-0.479	-0.428	0.899	0.0346	0.2055	0.621
FOXO1	hsa-miR-15a-5p	2308	23622248	-0.15	-0.15	0.646	0.0249	0.1626	0.6626
FOXO1	hsa-miR-15a-5p	2308	24862853	-0.15	-0.15	0.646	0.0249	0.1626	0.6626
FOXO1	hsa-miR-182-5p	2308	24865442	-0.21	-0.209	0.723	0.0099	0.0712	0.4326
FOXO1	hsa-miR-182-5p	2308	19574223	-0.21	-0.209	0.723	0.0099	0.0712	0.4326
FOXO1	hsa-miR-182-5p	2308	22012620	-0.21	-0.209	0.723	0.0099	0.0712	0.4326
FOXO1	hsa-miR-183-5p	2308	22012620	-0.577	-0.575	0.549	0.0813	0.4683	1.6226
FOXO1	hsa-miR-183-5p	2308	20028871	-0.577	-0.575	0.549	0.0813	0.4683	1.6226
FOXO1	hsa-miR-183-5p	2308	24368418	-0.577	-0.575	0.549	0.0813	0.4683	1.6226
FOXO1	hsa-miR-223-3p	2308	24324762	-0.6	-0.562	0.431	0.0752	0.4692	1.785
FOXO1	hsa-miR-223-3p	2308	22569260	-0.6	-0.562	0.431	0.0752	0.4692	1.785
FOXO1	hsa-miR-27a-3p	2308	22213032	-0.209	-0.209	0.484	0.0175	0.1232	0.6956
FOXO1	hsa-miR-27a-3p	2308	20028871	-0.209	-0.209	0.484	0.0175	0.1232	0.6956
FOXO1	hsa-miR-27a-3p	2308	19574223	-0.209	-0.209	0.484	0.0175	0.1232	0.6956
FOXO1	hsa-miR-27a-3p	2308	24746199	-0.209	-0.209	0.484	0.0175	0.1232	0.6956
FOXO1	hsa-miR-370-3p	2308	23721824	-0.174	-0.174	0	0.0039	0.0284	0.1885
FOXO1	hsa-miR-370-3p	2308	23029264	-0.174	-0.174	0	0.0039	0.0284	0.1885
FOXO1	hsa-miR-9-5p	2308	20028871	-0.097	-0.097	0.679	0.0036	0.0266	0.1883
FOXO1	hsa-miR-9-5p	2308	26593208	-0.097	-0.097	0.679	0.0036	0.0266	0.1883
FOXO1	hsa-miR-9-5p	2308	23509296	-0.097	-0.097	0.679	0.0036	0.0266	0.1883
FOXO3	hsa-miR-155-5p	2309	23970205	-0.259	-0.259	0.311	0.0363	0.2506	1.2724
FOXO3	hsa-miR-155-5p	2309	27091996	-0.259	-0.259	0.311	0.0363	0.2506	1.2724
FOXO3	hsa-miR-155-5p	2309	28006785	-0.259	-0.259	0.311	0.0363	0.2506	1.2724
FOXO3	hsa-miR-155-5p	2309	19650740	-0.259	-0.259	0.311	0.0363	0.2506	1.2724
FOXO3	hsa-miR-155-5p	2309	23250986	-0.259	-0.259	0.311	0.0363	0.2506	1.2724
FOXO3	hsa-miR-155-5p	2309	28401267	-0.259	-0.259	0.311	0.0363	0.2506	1.2724
FOXO3	hsa-miR-155-5p	2309	21304824	-0.259	-0.259	0.311	0.0363	0.2506	1.2724
FOXO3	hsa-miR-182-5p	2309	23262295	-0.374	-0.374	0.952	0.0573	0.3563	1.2593
FOXO3	hsa-miR-182-5p	2309	19188590	-0.374	-0.374	0.952	0.0573	0.3563	1.2593
FOXO3	hsa-miR-96-5p	2309	21203424	-0.306	-0.306	0.927	0.0191	0.1347	0.75
FOXO3	hsa-miR-96-5p	2309	25369914	-0.306	-0.306	0.927	0.0191	0.1347	0.75
FLI1	hsa-miR-145-5p	2313	20382729	-0.839	-0.839	0.998	0.1054	0.6616	2.484
FLI1	hsa-miR-145-5p	2313	21217773	-0.839	-0.839	0.998	0.1054	0.6616	2.484
FLI1	hsa-miR-145-5p	2313	20737575	-0.839	-0.839	0.998	0.1054	0.6616	2.484
FLI1	hsa-miR-145-5p	2313	27304058	-0.839	-0.839	0.998	0.1054	0.6616	2.484
FLT1	hsa-miR-200b-3p	2321	21544626	-0.199	-0.199	0.869	0.0213	0.1455	0.7248
FLT1	hsa-miR-200b-3p	2321	27373709	-0.199	-0.199	0.869	0.0213	0.1455	0.7248
FN1	hsa-miR-1-3p	2335	21924268	-0.379	-0.293	0.202	0.0533	0.2934	0.8539
FN1	hsa-miR-1-3p	2335	22210864	-0.379	-0.293	0.202	0.0533	0.2934	0.8539
FN1	hsa-miR-200b-3p	2335	23408168	-0.305	-0.22	0.621	0.0149	0.1051	0.6045
FN1	hsa-miR-200b-3p	2335	17875710	-0.305	-0.22	0.621	0.0149	0.1051	0.6045
FOS	hsa-miR-101-3p	2353	20712078	-0.552	-0.544	0.732	0.0629	0.3345	0.8336
FOS	hsa-miR-101-3p	2353	19008416	-0.552	-0.544	0.732	0.0629	0.3345	0.8336
FOS	hsa-miR-101-3p	2353	19133651	-0.552	-0.544	0.732	0.0629	0.3345	0.8336
FOS	hsa-miR-139-5p	2353	27668889	-0.385	-0.381	0.248	0.0035	0.0256	0.1708
FOS	hsa-miR-139-5p	2353	23001723	-0.385	-0.381	0.248	0.0035	0.0256	0.1708
FOS	hsa-miR-155-5p	2353	23807165	-0.55	-0.52	0.554	0.0882	0.4285	0.9782
FOS	hsa-miR-155-5p	2353	27513856	-0.55	-0.52	0.554	0.0882	0.4285	0.9782
FOS	hsa-miR-221-3p	2353	23400877	-0.429	-0.429	0.627	0.0261	0.1674	0.6362
FOS	hsa-miR-221-3p	2353	20299489	-0.429	-0.429	0.627	0.0261	0.1674	0.6362
FOS	hsa-miR-221-3p	2353	23592263	-0.429	-0.429	0.627	0.0261	0.1674	0.6362
FOSL2	hsa-miR-485-5p	2355	19536157	-0.857	-0.14	0	0.0151	0.1053	0.5558
FOSL2	hsa-miR-485-5p	2355	23824327	-0.857	-0.14	0	0.0151	0.1053	0.5558
FOSL2	hsa-miR-665	2355	23824327	-0.91	-0.037	0	0.0067	0.0493	0.3526
FOSL2	hsa-miR-665	2355	19536157	-0.91	-0.037	0	0.0067	0.0493	0.3526
FRK	hsa-miR-151a-3p	2444	23446348	-0.283	-0.113	0	0.0154	0.1085	0.5991
FRK	hsa-miR-151a-3p	2444	20371350	-0.283	-0.113	0	0.0154	0.1085	0.5991
MTOR	hsa-miR-100-5p	2475	23778488	-0.455	-0.451	0.217	0.0274	0.1718	0.6027
MTOR	hsa-miR-100-5p	2475	24030073	-0.455	-0.451	0.217	0.0274	0.1718	0.6027
MTOR	hsa-miR-100-5p	2475	26744318	-0.455	-0.451	0.217	0.0274	0.1718	0.6027
MTOR	hsa-miR-100-5p	2475	23270926	-0.455	-0.451	0.217	0.0274	0.1718	0.6027
MTOR	hsa-miR-100-5p	2475	23292834	-0.455	-0.451	0.217	0.0274	0.1718	0.6027
MTOR	hsa-miR-101-3p	2475	22989749	-0.204	-0.202	0.182	0.0166	0.1157	0.6069
MTOR	hsa-miR-101-3p	2475	26458815	-0.204	-0.202	0.182	0.0166	0.1157	0.6069
MTOR	hsa-miR-199a-3p	2475	24810336	-0.349	-0.346	0.255	0.0291	0.181	0.6175
MTOR	hsa-miR-199a-3p	2475	25854175	-0.349	-0.346	0.255	0.0291	0.181	0.6175
MTOR	hsa-miR-199a-3p	2475	26051997	-0.349	-0.346	0.255	0.0291	0.181	0.6175
MTOR	hsa-miR-199a-3p	2475	24378853	-0.349	-0.346	0.255	0.0291	0.181	0.6175
FTL	hsa-miR-133a-3p	2512	21396852	-0.87	-0.864	0.893	0.0256	0.163	0.5981
FTL	hsa-miR-133a-3p	2512	23969999	-0.87	-0.864	0.893	0.0256	0.163	0.5981
G6PD	hsa-miR-1-3p	2539	18668037	-0.675	-0.675	0.992	0.1036	0.6246	1.9738
G6PD	hsa-miR-1-3p	2539	18668040	-0.675	-0.675	0.992	0.1036	0.6246	1.9738
G6PD	hsa-miR-1-3p	2539	23921124	-0.675	-0.675	0.992	0.1036	0.6246	1.9738
G6PD	hsa-miR-1-3p	2539	14697198	-0.675	-0.675	0.992	0.1036	0.6246	1.9738
G6PD	hsa-miR-1-3p	2539	27861141	-0.675	-0.675	0.992	0.1036	0.6246	1.9738
GABPA	hsa-miR-15a-5p	2551	21572407	-0.236	-0.236	0.538	0.0257	0.1668	0.6698
GABPA	hsa-miR-15a-5p	2551	20371350	-0.236	-0.236	0.538	0.0257	0.1668	0.6698
GABRB1	hsa-miR-103a-3p	2560	27418678	-0.872	-0.42	0.912	0.0143	0.0972	0.4544
GABRB1	hsa-miR-103a-3p	2560	23824327	-0.872	-0.42	0.912	0.0143	0.0972	0.4544
GABRB1	hsa-miR-1271-5p	2560	27418678	-0.669	-0.279	0.982	0.0102	0.0726	0.4314
GABRB1	hsa-miR-1271-5p	2560	23824327	-0.669	-0.279	0.982	0.0102	0.0726	0.4314
GABRB1	hsa-miR-182-5p	2560	27418678	-1.122	-0.329	0.989	0.0118	0.0821	0.4384
GABRB1	hsa-miR-182-5p	2560	23824327	-1.122	-0.329	0.989	0.0118	0.0821	0.4384
GALNT1	hsa-miR-16-5p	2589	21572407	-0.402	-0.338	0.726	0.0273	0.1729	0.6566
GALNT1	hsa-miR-16-5p	2589	20371350	-0.402	-0.338	0.726	0.0273	0.1729	0.6566
GALNT1	hsa-miR-323a-3p	2589	20371350	-0.217	-0.184	0	0.0031	0.0225	0.1481
GALNT1	hsa-miR-323a-3p	2589	21572407	-0.217	-0.184	0	0.0031	0.0225	0.1481
GAS1	hsa-miR-148a-3p	2619	20371350	-0.245	-0.244	0.642	0.032	0.1962	0.6423
GAS1	hsa-miR-148a-3p	2619	21572407	-0.245	-0.244	0.642	0.032	0.1962	0.6423
GAS1	hsa-miR-148a-3p	2619	23446348	-0.245	-0.244	0.642	0.032	0.1962	0.6423
GAS1	hsa-miR-33a-5p	2619	21572407	-0.274	-0.273	0.532	0.0154	0.106	0.5337
GAS1	hsa-miR-33a-5p	2619	23446348	-0.274	-0.273	0.532	0.0154	0.106	0.5337
GAS1	hsa-miR-33a-5p	2619	20371350	-0.274	-0.273	0.532	0.0154	0.106	0.5337
GAS1	hsa-miR-34c-5p	2619	21572407	-0.594	-0.592	0.886	0.0451	0.267	0.8495
GAS1	hsa-miR-34c-5p	2619	20371350	-0.594	-0.592	0.886	0.0451	0.267	0.8495
GAS1	hsa-miR-34c-5p	2619	23446348	-0.594	-0.592	0.886	0.0451	0.267	0.8495
GAS1	hsa-miR-505-3p	2619	20371350	-0.15	-0.15	0	0.0105	0.0728	0.367
GAS1	hsa-miR-505-3p	2619	21572407	-0.15	-0.15	0	0.0105	0.0728	0.367
GATA2	hsa-miR-27a-3p	2624	23322776	-0.245	-0.245	0.629	0.0309	0.1993	0.8175
GATA2	hsa-miR-27a-3p	2624	24049083	-0.245	-0.245	0.629	0.0309	0.1993	0.8175
GATA4	hsa-miR-200b-3p	2626	23558708	-0.264	-0.264	0.858	0.0227	0.1466	0.5593
GATA4	hsa-miR-200b-3p	2626	17875710	-0.264	-0.264	0.858	0.0227	0.1466	0.5593
GATA6	hsa-miR-181a-5p	2627	17612493	-0.38	-0.359	0.759	0.0093	0.0651	0.35
GATA6	hsa-miR-181a-5p	2627	19585654	-0.38	-0.359	0.759	0.0093	0.0651	0.35
GATA6	hsa-miR-196a-5p	2627	20371350	-0.637	-0.588	0.725	0.0779	0.3865	0.8639
GATA6	hsa-miR-196a-5p	2627	24398324	-0.637	-0.588	0.725	0.0779	0.3865	0.8639
GATA6	hsa-miR-196a-5p	2627	23446348	-0.637	-0.588	0.725	0.0779	0.3865	0.8639
GATA6	hsa-miR-196a-5p	2627	21572407	-0.637	-0.588	0.725	0.0779	0.3865	0.8639
GATA6	hsa-miR-200a-3p	2627	17875710	-0.388	-0.371	0.867	0.0392	0.2316	0.6922
GATA6	hsa-miR-200a-3p	2627	21572407	-0.388	-0.371	0.867	0.0392	0.2316	0.6922
GATA6	hsa-miR-338-3p	2627	21572407	-0.167	-0.135	0.315	0.009	0.0631	0.3476
GATA6	hsa-miR-338-3p	2627	23446348	-0.167	-0.135	0.315	0.009	0.0631	0.3476
GATA6	hsa-miR-375	2627	21572407	-0.124	-0.123	0.359	0.0047	0.0341	0.2103
GATA6	hsa-miR-375	2627	20215506	-0.124	-0.123	0.359	0.0047	0.0341	0.2103
NR6A1	hsa-miR-181a-5p	2649	22473208	-0.343	-0.342	0.947	0.016	0.114	0.6844
NR6A1	hsa-miR-181a-5p	2649	20371350	-0.343	-0.342	0.947	0.016	0.114	0.6844
NR6A1	hsa-miR-181a-5p	2649	21572407	-0.343	-0.342	0.947	0.016	0.114	0.6844
GFPT1	hsa-miR-19a-3p	2673	20371350	-0.37	-0.34	0.64	0.0834	0.4004	0.8872
GFPT1	hsa-miR-19a-3p	2673	21572407	-0.37	-0.34	0.64	0.0834	0.4004	0.8872
GFPT1	hsa-miR-218-5p	2673	21572407	-0.514	-0.314	0.914	0.0205	0.1399	0.7091
GFPT1	hsa-miR-218-5p	2673	20371350	-0.514	-0.314	0.914	0.0205	0.1399	0.7091
GFPT1	hsa-miR-330-3p	2673	21572407	-0.083	-0.024	0	0.0046	0.034	0.2373
GFPT1	hsa-miR-330-3p	2673	20371350	-0.083	-0.024	0	0.0046	0.034	0.2373
B4GALT1	hsa-miR-124-3p	2683	15685193	-1.209	-1.142	0.998	0.4942	1.5544	2.7579
B4GALT1	hsa-miR-124-3p	2683	18668037	-1.209	-1.142	0.998	0.4942	1.5544	2.7579
B4GALT1	hsa-miR-124-3p	2683	27516205	-1.209	-1.142	0.998	0.4942	1.5544	2.7579
GJA1	hsa-miR-206	2697	28342807	-0.842	-0.841	0.934	0.1897	0.8756	2.1211
GJA1	hsa-miR-206	2697	17062625	-0.842	-0.841	0.934	0.1897	0.8756	2.1211
GJA1	hsa-miR-206	2697	18155131	-0.842	-0.841	0.934	0.1897	0.8756	2.1211
GJA1	hsa-miR-218-5p	2697	21385904	-0.212	-0.212	0.538	0.0056	0.0402	0.2475
GJA1	hsa-miR-218-5p	2697	22012620	-0.212	-0.212	0.538	0.0056	0.0402	0.2475
GMFB	hsa-miR-19a-3p	2764	24398324	-0.31	-0.196	0.835	0.0201	0.1274	0.4827
GMFB	hsa-miR-19a-3p	2764	21572407	-0.31	-0.196	0.835	0.0201	0.1274	0.4827
GMFB	hsa-miR-19a-3p	2764	20371350	-0.31	-0.196	0.835	0.0201	0.1274	0.4827
GMFB	hsa-miR-19a-3p	2764	23592263	-0.31	-0.196	0.835	0.0201	0.1274	0.4827
GMFB	hsa-miR-19a-3p	2764	23446348	-0.31	-0.196	0.835	0.0201	0.1274	0.4827
GMFB	hsa-miR-19a-3p	2764	22473208	-0.31	-0.196	0.835	0.0201	0.1274	0.4827
GMFB	hsa-miR-454-3p	2764	21572407	-0.46	-0.32	0.804	0.0134	0.0945	0.5326
GMFB	hsa-miR-454-3p	2764	24398324	-0.46	-0.32	0.804	0.0134	0.0945	0.5326
GMFB	hsa-miR-454-3p	2764	20371350	-0.46	-0.32	0.804	0.0134	0.0945	0.5326
GMFB	hsa-miR-454-3p	2764	23446348	-0.46	-0.32	0.804	0.0134	0.0945	0.5326
GMFB	hsa-miR-454-3p	2764	23592263	-0.46	-0.32	0.804	0.0134	0.0945	0.5326
GNAI2	hsa-miR-30b-5p	2771	26701625	-0.366	-0.348	0.951	0.04	0.258	0.9992
GNAI2	hsa-miR-30b-5p	2771	22473208	-0.366	-0.348	0.951	0.04	0.258	0.9992
GNAL	hsa-miR-409-3p	2774	21572407	-0.05	-0.038	0	0.004	0.0292	0.2052
GNAL	hsa-miR-409-3p	2774	23592263	-0.05	-0.038	0	0.004	0.0292	0.2052
GNAL	hsa-miR-409-3p	2774	20371350	-0.05	-0.038	0	0.004	0.0292	0.2052
GNAL	hsa-miR-489-3p	2774	20371350	-0.011	-0.009	0.147	0.0071	0.0518	0.3524
GNAL	hsa-miR-489-3p	2774	21572407	-0.011	-0.009	0.147	0.0071	0.0518	0.3524
GNAL	hsa-miR-489-3p	2774	23592263	-0.011	-0.009	0.147	0.0071	0.0518	0.3524
GNAQ	hsa-miR-129-5p	2776	23824327	-0.325	-0.267	0	0.0169	0.1236	0.848
GNAQ	hsa-miR-129-5p	2776	26701625	-0.325	-0.267	0	0.0169	0.1236	0.848
GNAQ	hsa-miR-129-5p	2776	28735896	-0.325	-0.267	0	0.0169	0.1236	0.848
GNAQ	hsa-miR-129-5p	2776	27418678	-0.325	-0.267	0	0.0169	0.1236	0.848
GNAS	hsa-miR-142-3p	2778	23592263	-0.235	-0.185	0	0.0225	0.1441	0.5611
GNAS	hsa-miR-142-3p	2778	21572407	-0.235	-0.185	0	0.0225	0.1441	0.5611
GNAS	hsa-miR-142-3p	2778	22473208	-0.235	-0.185	0	0.0225	0.1441	0.5611
GNAS	hsa-miR-155-5p	2778	18668040	-0.369	-0.214	0.065	0.0102	0.0681	0.2938
GNAS	hsa-miR-155-5p	2778	22473208	-0.369	-0.214	0.065	0.0102	0.0681	0.2938
GNAS	hsa-miR-18a-5p	2778	23446348	-0.186	-0.136	0	0.0064	0.0452	0.2456
GNAS	hsa-miR-18a-5p	2778	23592263	-0.186	-0.136	0	0.0064	0.0452	0.2456
GNB1	hsa-miR-101-3p	2782	21572407	-0.394	-0.269	0.675	0.0083	0.0574	0.2885
GNB1	hsa-miR-101-3p	2782	20371350	-0.394	-0.269	0.675	0.0083	0.0574	0.2885
GNG5	hsa-let-7a-5p	2787	27292025	-0.63	-0.63	0.964	0.1516	0.569	0.907
GNG5	hsa-let-7a-5p	2787	20371350	-0.63	-0.63	0.964	0.1516	0.569	0.907
GNG5	hsa-miR-183-5p	2787	21572407	-0.884	-0.884	0.564	0.1155	0.491	0.8769
GNG5	hsa-miR-183-5p	2787	23592263	-0.884	-0.884	0.564	0.1155	0.491	0.8769
GNG5	hsa-miR-183-5p	2787	24398324	-0.884	-0.884	0.564	0.1155	0.491	0.8769
GNG5	hsa-miR-183-5p	2787	27292025	-0.884	-0.884	0.564	0.1155	0.491	0.8769
GNG5	hsa-miR-183-5p	2787	20371350	-0.884	-0.884	0.564	0.1155	0.491	0.8769
GNG10	hsa-miR-124-3p	2790	18668037	-0.561	-0.561	0.888	0.0994	0.454	0.9124
GNG10	hsa-miR-124-3p	2790	15685193	-0.561	-0.561	0.888	0.0994	0.454	0.9124
GNS	hsa-miR-103a-3p	2799	20371350	-0.214	-0.182	0.477	0.0054	0.0391	0.2577
GNS	hsa-miR-103a-3p	2799	21572407	-0.214	-0.182	0.477	0.0054	0.0391	0.2577
GNS	hsa-miR-103a-3p	2799	23592263	-0.214	-0.182	0.477	0.0054	0.0391	0.2577
GNS	hsa-miR-106b-5p	2799	21572407	-0.391	-0.347	0.841	0.061	0.3959	1.6618
GNS	hsa-miR-106b-5p	2799	22473208	-0.391	-0.347	0.841	0.061	0.3959	1.6618
GNS	hsa-miR-106b-5p	2799	20371350	-0.391	-0.347	0.841	0.061	0.3959	1.6618
GNS	hsa-miR-106b-5p	2799	23592263	-0.391	-0.347	0.841	0.061	0.3959	1.6618
GOLGA3	hsa-miR-137	2802	22012620	-0.204	-0.18	0.885	0.0316	0.1992	0.7525
GOLGA3	hsa-miR-137	2802	21572407	-0.204	-0.18	0.885	0.0316	0.1992	0.7525
GOLGA3	hsa-miR-32-5p	2802	22473208	-0.417	-0.366	0.954	0.068	0.3415	0.7761
GOLGA3	hsa-miR-32-5p	2802	22012620	-0.417	-0.366	0.954	0.068	0.3415	0.7761
GOLGA3	hsa-miR-32-5p	2802	21572407	-0.417	-0.366	0.954	0.068	0.3415	0.7761
GOLGA3	hsa-miR-32-5p	2802	20371350	-0.417	-0.366	0.954	0.068	0.3415	0.7761
GP5	hsa-miR-382-3p	2814	22012620	-0.01	-0.01	0	0.002	0.0147	0.0996
GP5	hsa-miR-382-3p	2814	20371350	-0.01	-0.01	0	0.002	0.0147	0.0996
MKNK2	hsa-miR-125b-5p	2872	17891175	-0.195	-0.195	0.624	0.0057	0.0414	0.2846
MKNK2	hsa-miR-125b-5p	2872	26701625	-0.195	-0.195	0.624	0.0057	0.0414	0.2846
MKNK2	hsa-miR-128-3p	2872	23592263	-0.107	-0.107	0	0.0093	0.0655	0.3572
MKNK2	hsa-miR-128-3p	2872	20371350	-0.107	-0.107	0	0.0093	0.0655	0.3572
MKNK2	hsa-miR-302a-3p	2872	22012620	-0.347	-0.347	0.772	0.0428	0.2493	0.7273
MKNK2	hsa-miR-302a-3p	2872	20371350	-0.347	-0.347	0.772	0.0428	0.2493	0.7273
MKNK2	hsa-miR-302a-3p	2872	23592263	-0.347	-0.347	0.772	0.0428	0.2493	0.7273
MKNK2	hsa-miR-302c-3p	2872	23592263	-0.337	-0.337	0.816	0.0178	0.1184	0.5065
MKNK2	hsa-miR-302c-3p	2872	20371350	-0.337	-0.337	0.816	0.0178	0.1184	0.5065
MKNK2	hsa-miR-302c-3p	2872	22012620	-0.337	-0.337	0.816	0.0178	0.1184	0.5065
MKNK2	hsa-miR-519d-3p	2872	23592263	-0.376	-0.376	0.943	0.152	0.5835	1.0301
MKNK2	hsa-miR-519d-3p	2872	22012620	-0.376	-0.376	0.943	0.152	0.5835	1.0301
MKNK2	hsa-miR-519d-3p	2872	22473208	-0.376	-0.376	0.943	0.152	0.5835	1.0301
MKNK2	hsa-miR-519d-3p	2872	20371350	-0.376	-0.376	0.943	0.152	0.5835	1.0301
GRB10	hsa-miR-130a-3p	2887	21572407	-0.372	-0.314	0.764	0.0343	0.2186	0.8403
GRB10	hsa-miR-130a-3p	2887	23446348	-0.372	-0.314	0.764	0.0343	0.2186	0.8403
GRB10	hsa-miR-130a-3p	2887	20371350	-0.372	-0.314	0.764	0.0343	0.2186	0.8403
GRB10	hsa-miR-19a-3p	2887	20371350	-0.305	-0.261	0.79	0.0233	0.1515	0.6274
GRB10	hsa-miR-19a-3p	2887	21572407	-0.305	-0.261	0.79	0.0233	0.1515	0.6274
GRB10	hsa-miR-19a-3p	2887	23446348	-0.305	-0.261	0.79	0.0233	0.1515	0.6274
GRB10	hsa-miR-222-3p	2887	23622248	-0.232	-0.188	0.19	0.0229	0.1517	0.6584
GRB10	hsa-miR-222-3p	2887	26236014	-0.232	-0.188	0.19	0.0229	0.1517	0.6584
GRIA2	hsa-miR-124-3p	2891	27013590	-0.306	-0.306	0.945	0.1342	0.5513	1.0614
GRIA2	hsa-miR-124-3p	2891	23595422	-0.306	-0.306	0.945	0.1342	0.5513	1.0614
GRID1	hsa-miR-138-5p	2894	23824327	-0.397	-0.299	0.855	0.0047	0.0345	0.2348
GRID1	hsa-miR-138-5p	2894	27418678	-0.397	-0.299	0.855	0.0047	0.0345	0.2348
GRIK3	hsa-miR-144-3p	2899	23446348	-0.03	-0.03	0.095	0.003	0.0215	0.1406
GRIK3	hsa-miR-144-3p	2899	21572407	-0.03	-0.03	0.095	0.003	0.0215	0.1406
GRIK3	hsa-miR-448	2899	21572407	-0.043	-0.043	0	0.0159	0.1137	0.6901
GRIK3	hsa-miR-448	2899	23446348	-0.043	-0.043	0	0.0159	0.1137	0.6901
NR3C1	hsa-miR-124-3p	2908	18668037	-0.558	-0.558	0.841	0.036	0.2293	0.9114
NR3C1	hsa-miR-124-3p	2908	19131573	-0.558	-0.558	0.841	0.036	0.2293	0.9114
NR3C1	hsa-miR-18a-5p	2908	27888798	-0.335	-0.287	0.678	0.034	0.2186	0.9121
NR3C1	hsa-miR-18a-5p	2908	19131573	-0.335	-0.287	0.678	0.034	0.2186	0.9121
NR3C1	hsa-miR-374a-5p	2908	22473208	-0.02	-0.006	0	0.0007	0.005	0.0355
NR3C1	hsa-miR-374a-5p	2908	20371350	-0.02	-0.006	0	0.0007	0.005	0.0355
GSK3B	hsa-miR-26a-5p	2932	28237093	-0.219	-0.149	0.919	0.0573	0.3252	1.1308
GSK3B	hsa-miR-26a-5p	2932	20525681	-0.219	-0.149	0.919	0.0573	0.3252	1.1308
GSK3B	hsa-miR-26a-5p	2932	26469406	-0.219	-0.149	0.919	0.0573	0.3252	1.1308
GSK3B	hsa-miR-26a-5p	2932	26854694	-0.219	-0.149	0.919	0.0573	0.3252	1.1308
GSK3B	hsa-miR-26a-5p	2932	20371350	-0.219	-0.149	0.919	0.0573	0.3252	1.1308
GSK3B	hsa-miR-26a-5p	2932	21572407	-0.219	-0.149	0.919	0.0573	0.3252	1.1308
GSK3B	hsa-miR-26a-5p	2932	26893786	-0.219	-0.149	0.919	0.0573	0.3252	1.1308
GSK3B	hsa-miR-26a-5p	2932	26313916	-0.219	-0.149	0.919	0.0573	0.3252	1.1308
GSK3B	hsa-miR-26a-5p	2932	22484120	-0.219	-0.149	0.919	0.0573	0.3252	1.1308
GSK3B	hsa-miR-369-3p	2932	23446348	-0.054	-0.044	0	0.0073	0.0527	0.3376
GSK3B	hsa-miR-369-3p	2932	21572407	-0.054	-0.044	0	0.0073	0.0527	0.3376
GSK3B	hsa-miR-369-3p	2932	23313552	-0.054	-0.044	0	0.0073	0.0527	0.3376
GSK3B	hsa-miR-369-3p	2932	22012620	-0.054	-0.044	0	0.0073	0.0527	0.3376
GSK3B	hsa-miR-410-3p	2932	23446348	-0.071	-0.034	0	0.0036	0.0263	0.1844
GSK3B	hsa-miR-410-3p	2932	21572407	-0.071	-0.034	0	0.0036	0.0263	0.1844
GSK3B	hsa-miR-410-3p	2932	23313552	-0.071	-0.034	0	0.0036	0.0263	0.1844
GSK3B	hsa-miR-410-3p	2932	22012620	-0.071	-0.034	0	0.0036	0.0263	0.1844
GSN	hsa-miR-124-3p	2934	18668037	-0.352	-0.351	0.905	0.0544	0.3075	0.8918
GSN	hsa-miR-124-3p	2934	23313552	-0.352	-0.351	0.905	0.0544	0.3075	0.8918
GSN	hsa-miR-124-3p	2934	15685193	-0.352	-0.351	0.905	0.0544	0.3075	0.8918
GTF2A1	hsa-miR-26a-5p	2957	22012620	-0.32	-0.275	0.581	0.0383	0.2392	0.9176
GTF2A1	hsa-miR-26a-5p	2957	20371350	-0.32	-0.275	0.581	0.0383	0.2392	0.9176
GTF2A1	hsa-miR-26a-5p	2957	24398324	-0.32	-0.275	0.581	0.0383	0.2392	0.9176
GTF2A1	hsa-miR-26a-5p	2957	23592263	-0.32	-0.275	0.581	0.0383	0.2392	0.9176
HIST1H2AE	hsa-miR-760	3012	23446348	-0.717	-0.717	0	0.0079	0.0555	0.3066
HIST1H2AE	hsa-miR-760	3012	20371350	-0.717	-0.717	0	0.0079	0.0555	0.3066
HIST1H2AE	hsa-miR-9-5p	3012	20371350	-0.265	-0.265	0.591	0.0016	0.0116	0.0795
HIST1H2AE	hsa-miR-9-5p	3012	23446348	-0.265	-0.265	0.591	0.0016	0.0116	0.0795
HIST1H2AD	hsa-miR-760	3013	24097871	-0.818	-0.818	0	0.0038	0.0275	0.1726
HIST1H2AD	hsa-miR-760	3013	23446348	-0.818	-0.818	0	0.0038	0.0275	0.1726
H2AFX	hsa-miR-138-5p	3014	21693595	-0.306	-0.306	0.825	0.0026	0.0194	0.134
H2AFX	hsa-miR-138-5p	3014	20371350	-0.306	-0.306	0.825	0.0026	0.0194	0.134
H2AFX	hsa-miR-138-5p	3014	23446348	-0.306	-0.306	0.825	0.0026	0.0194	0.134
H2AFX	hsa-miR-24-3p	3014	24854275	-0.576	-0.576	0.808	0.0236	0.1616	0.7826
H2AFX	hsa-miR-24-3p	3014	19748357	-0.576	-0.576	0.808	0.0236	0.1616	0.7826
H2AFX	hsa-miR-24-3p	3014	26701625	-0.576	-0.576	0.808	0.0236	0.1616	0.7826
H2AFX	hsa-miR-24-3p	3014	28386126	-0.576	-0.576	0.808	0.0236	0.1616	0.7826
H2AFX	hsa-miR-24-3p	3014	19377482	-0.576	-0.576	0.808	0.0236	0.1616	0.7826
H2AFZ	hsa-miR-141-3p	3015	20371350	-0.347	-0.347	0.477	0.0069	0.0499	0.3161
H2AFZ	hsa-miR-141-3p	3015	21572407	-0.347	-0.347	0.477	0.0069	0.0499	0.3161
HIST1H2BB	hsa-miR-760	3018	21572407	-0.83	-0.83	0	0.0031	0.0224	0.1447
HIST1H2BB	hsa-miR-760	3018	23446348	-0.83	-0.83	0	0.0031	0.0224	0.1447
HIST1H2BB	hsa-miR-760	3018	20371350	-0.83	-0.83	0	0.0031	0.0224	0.1447
H3F3B	hsa-miR-10b-5p	3021	20371350	-0.374	-0.309	0.649	0.0145	0.0971	0.4209
H3F3B	hsa-miR-10b-5p	3021	21572407	-0.374	-0.309	0.649	0.0145	0.0971	0.4209
H3F3B	hsa-miR-10b-5p	3021	23446348	-0.374	-0.309	0.649	0.0145	0.0971	0.4209
H3F3B	hsa-miR-10b-5p	3021	23592263	-0.374	-0.309	0.649	0.0145	0.0971	0.4209
H3F3B	hsa-miR-128-3p	3021	24398324	-0.705	-0.506	0.894	0.0611	0.3155	0.7648
H3F3B	hsa-miR-128-3p	3021	20371350	-0.705	-0.506	0.894	0.0611	0.3155	0.7648
H3F3B	hsa-miR-137	3021	23446348	-0.259	-0.196	0.885	0.0355	0.2122	0.6745
H3F3B	hsa-miR-137	3021	23592263	-0.259	-0.196	0.885	0.0355	0.2122	0.6745
H3F3B	hsa-miR-137	3021	20371350	-0.259	-0.196	0.885	0.0355	0.2122	0.6745
H3F3B	hsa-miR-137	3021	21572407	-0.259	-0.196	0.885	0.0355	0.2122	0.6745
H3F3B	hsa-miR-1-3p	3021	18668037	-0.32	-0.271	0.682	0.0273	0.1711	0.6234
H3F3B	hsa-miR-1-3p	3021	15685193	-0.32	-0.271	0.682	0.0273	0.1711	0.6234
H3F3B	hsa-miR-1-3p	3021	23592263	-0.32	-0.271	0.682	0.0273	0.1711	0.6234
H3F3B	hsa-miR-1-3p	3021	26701625	-0.32	-0.271	0.682	0.0273	0.1711	0.6234
H3F3B	hsa-miR-1-3p	3021	23446348	-0.32	-0.271	0.682	0.0273	0.1711	0.6234
H3F3B	hsa-miR-27a-3p	3021	20371350	-0.321	-0.25	0.761	0.0077	0.054	0.297
H3F3B	hsa-miR-27a-3p	3021	24398324	-0.321	-0.25	0.761	0.0077	0.054	0.297
H3F3B	hsa-miR-340-5p	3021	26701625	-0.056	-0.045	0	0.0139	0.1007	0.6632
H3F3B	hsa-miR-340-5p	3021	23446348	-0.056	-0.045	0	0.0139	0.1007	0.6632
H3F3B	hsa-miR-363-3p	3021	23592263	-0.331	-0.228	0.799	0.0048	0.0348	0.2165
H3F3B	hsa-miR-363-3p	3021	23446348	-0.331	-0.228	0.799	0.0048	0.0348	0.2165
H3F3B	hsa-miR-363-3p	3021	21572407	-0.331	-0.228	0.799	0.0048	0.0348	0.2165
H3F3B	hsa-miR-363-3p	3021	20371350	-0.331	-0.228	0.799	0.0048	0.0348	0.2165
H3F3B	hsa-miR-486-5p	3021	20371350	-0.293	-0.244	0	0.0014	0.0103	0.0708
H3F3B	hsa-miR-486-5p	3021	23446348	-0.293	-0.244	0	0.0014	0.0103	0.0708
H3F3B	hsa-miR-486-5p	3021	21572407	-0.293	-0.244	0	0.0014	0.0103	0.0708
H3F3B	hsa-miR-486-5p	3021	23294929	-0.293	-0.244	0	0.0014	0.0103	0.0708
H3F3B	hsa-miR-486-5p	3021	23592263	-0.293	-0.244	0	0.0014	0.0103	0.0708
HADH	hsa-miR-124-3p	3033	18668037	-0.33	-0.262	0.936	0.0142	0.098	0.5057
HADH	hsa-miR-124-3p	3033	15685193	-0.33	-0.262	0.936	0.0142	0.098	0.5057
HDAC1	hsa-miR-34a-5p	3065	28123637	-0.366	-0.326	0.472	0.0111	0.0759	0.3646
HDAC1	hsa-miR-34a-5p	3065	26035691	-0.366	-0.326	0.472	0.0111	0.0759	0.3646
HDAC1	hsa-miR-34a-5p	3065	21566225	-0.366	-0.326	0.472	0.0111	0.0759	0.3646
HDAC1	hsa-miR-34a-5p	3065	23836017	-0.366	-0.326	0.472	0.0111	0.0759	0.3646
HDGF	hsa-miR-15a-5p	3068	26701625	-0.272	-0.272	0.679	0.0144	0.0986	0.4772
HDGF	hsa-miR-15a-5p	3068	23592263	-0.272	-0.272	0.679	0.0144	0.0986	0.4772
HDGF	hsa-miR-15a-5p	3068	20371350	-0.272	-0.272	0.679	0.0144	0.0986	0.4772
HDGF	hsa-miR-29a-3p	3068	20371350	-0.239	-0.239	0.907	0.009	0.0631	0.3323
HDGF	hsa-miR-29a-3p	3068	26701625	-0.239	-0.239	0.907	0.009	0.0631	0.3323
HDGF	hsa-miR-29a-3p	3068	23592263	-0.239	-0.239	0.907	0.009	0.0631	0.3323
HDGF	hsa-miR-873-5p	3068	23592263	-0.141	-0.141	0	0.0037	0.0272	0.1818
HDGF	hsa-miR-873-5p	3068	26701625	-0.141	-0.141	0	0.0037	0.0272	0.1818
HIF1A	hsa-miR-138-5p	3091	23389731	-0.283	-0.283	0.898	0.0052	0.0375	0.2439
HIF1A	hsa-miR-138-5p	3091	21875287	-0.283	-0.283	0.898	0.0052	0.0375	0.2439
HIF1A	hsa-miR-155-5p	3091	21807897	-0.239	-0.216	0.231	0.0204	0.14	0.6955
HIF1A	hsa-miR-155-5p	3091	25143000	-0.239	-0.216	0.231	0.0204	0.14	0.6955
HIF1A	hsa-miR-18a-5p	3091	21572407	-0.503	-0.487	0.829	0.0368	0.2238	0.7408
HIF1A	hsa-miR-18a-5p	3091	27080303	-0.503	-0.487	0.829	0.0368	0.2238	0.7408
HIF1A	hsa-miR-18a-5p	3091	26622381	-0.503	-0.487	0.829	0.0368	0.2238	0.7408
HIF1A	hsa-miR-18a-5p	3091	20371350	-0.503	-0.487	0.829	0.0368	0.2238	0.7408
HIF1A	hsa-miR-18a-5p	3091	22012620	-0.503	-0.487	0.829	0.0368	0.2238	0.7408
HIF1A	hsa-miR-199a-5p	3091	27122154	-0.227	-0.227	1	0.0119	0.0826	0.4172
HIF1A	hsa-miR-199a-5p	3091	24839982	-0.227	-0.227	1	0.0119	0.0826	0.4172
HIF1A	hsa-miR-199a-5p	3091	24022342	-0.227	-0.227	1	0.0119	0.0826	0.4172
HIF1A	hsa-miR-199a-5p	3091	26783726	-0.227	-0.227	1	0.0119	0.0826	0.4172
HIF1A	hsa-miR-199a-5p	3091	21847633	-0.227	-0.227	1	0.0119	0.0826	0.4172
HIF1A	hsa-miR-199a-5p	3091	26344589	-0.227	-0.227	1	0.0119	0.0826	0.4172
HIF1A	hsa-miR-20a-5p	3091	23911400	-0.243	-0.239	0.744	0.026	0.1684	0.6759
HIF1A	hsa-miR-20a-5p	3091	22473208	-0.243	-0.239	0.744	0.026	0.1684	0.6759
HIF1A	hsa-miR-20a-5p	3091	18632605	-0.243	-0.239	0.744	0.026	0.1684	0.6759
HIF1A	hsa-miR-20a-5p	3091	26165754	-0.243	-0.239	0.744	0.026	0.1684	0.6759
HIP1	hsa-miR-302e	3092	23824327	-0.173	-0.136	0.582	0.0412	0.2783	1.3353
HIP1	hsa-miR-302e	3092	22100165	-0.173	-0.136	0.582	0.0412	0.2783	1.3353
UBE2K	hsa-miR-24-3p	3093	20371350	-0.271	-0.002	0.439	0.0008	0.006	0.0408
UBE2K	hsa-miR-24-3p	3093	23446348	-0.271	-0.002	0.439	0.0008	0.006	0.0408
HIVEP1	hsa-miR-32-5p	3096	21572407	-0.303	-0.303	0.77	0.0265	0.1758	0.7812
HIVEP1	hsa-miR-32-5p	3096	20371350	-0.303	-0.303	0.77	0.0265	0.1758	0.7812
HIVEP1	hsa-miR-32-5p	3096	23592263	-0.303	-0.303	0.77	0.0265	0.1758	0.7812
HIVEP1	hsa-miR-32-5p	3096	23446348	-0.303	-0.303	0.77	0.0265	0.1758	0.7812
HIVEP1	hsa-miR-32-5p	3096	22473208	-0.303	-0.303	0.77	0.0265	0.1758	0.7812
HIVEP1	hsa-miR-433-3p	3096	20371350	-0.253	-0.253	0	0.007	0.0507	0.3264
HIVEP1	hsa-miR-433-3p	3096	21572407	-0.253	-0.253	0	0.007	0.0507	0.3264
HIVEP1	hsa-miR-433-3p	3096	23592263	-0.253	-0.253	0	0.007	0.0507	0.3264
HIVEP1	hsa-miR-433-3p	3096	23446348	-0.253	-0.253	0	0.007	0.0507	0.3264
HIVEP2	hsa-miR-155-5p	3097	20584899	-0.317	-0.317	0.614	0.0363	0.2369	1.0222
HIVEP2	hsa-miR-155-5p	3097	20427544	-0.317	-0.317	0.614	0.0363	0.2369	1.0222
HIVEP2	hsa-miR-155-5p	3097	18367535	-0.317	-0.317	0.614	0.0363	0.2369	1.0222
HK2	hsa-miR-143-3p	3099	23376635	-0.19	-0.19	0.157	0.0192	0.1335	0.7127
HK2	hsa-miR-143-3p	3099	24033605	-0.19	-0.19	0.157	0.0192	0.1335	0.7127
HK2	hsa-miR-143-3p	3099	22593586	-0.19	-0.19	0.157	0.0192	0.1335	0.7127
HK2	hsa-miR-143-3p	3099	22691140	-0.19	-0.19	0.157	0.0192	0.1335	0.7127
HK2	hsa-miR-143-3p	3099	22354042	-0.19	-0.19	0.157	0.0192	0.1335	0.7127
MNX1	hsa-miR-101-3p	3110	23446348	-0.419	-0.419	0.883	0.0148	0.1012	0.4811
MNX1	hsa-miR-101-3p	3110	20371350	-0.419	-0.419	0.883	0.0148	0.1012	0.4811
MNX1	hsa-miR-338-3p	3110	23446348	-0.184	-0.184	0.314	0.0068	0.0483	0.286
MNX1	hsa-miR-338-3p	3110	20371350	-0.184	-0.184	0.314	0.0068	0.0483	0.286
HMGB1	hsa-miR-129-5p	3146	27191994	-0.322	-0.308	0	0.0052	0.0385	0.2686
HMGB1	hsa-miR-129-5p	3146	26720492	-0.322	-0.308	0	0.0052	0.0385	0.2686
HMGB1	hsa-miR-129-5p	3146	23824327	-0.322	-0.308	0	0.0052	0.0385	0.2686
HMGB1	hsa-miR-142-3p	3146	26721185	-0.291	-0.291	0.783	0.0268	0.1698	0.621
HMGB1	hsa-miR-142-3p	3146	20371350	-0.291	-0.291	0.783	0.0268	0.1698	0.621
HMGB1	hsa-miR-142-3p	3146	26617792	-0.291	-0.291	0.783	0.0268	0.1698	0.621
HMGB2	hsa-miR-23a-3p	3148	23592263	-0.714	-0.497	0.661	0.0086	0.0606	0.3352
HMGB2	hsa-miR-23a-3p	3148	26701625	-0.714	-0.497	0.661	0.0086	0.0606	0.3352
HMGB2	hsa-miR-23a-3p	3148	23986579	-0.714	-0.497	0.661	0.0086	0.0606	0.3352
HMGB2	hsa-miR-23a-3p	3148	20371350	-0.714	-0.497	0.661	0.0086	0.0606	0.3352
HMGB2	hsa-miR-582-5p	3148	23592263	-0.259	-0.189	0	0.0039	0.0282	0.1774
HMGB2	hsa-miR-582-5p	3148	20371350	-0.259	-0.189	0	0.0039	0.0282	0.1774
HMGB3	hsa-miR-106b-5p	3149	23446348	-0.222	-0.222	0.744	0.0143	0.0967	0.4417
HMGB3	hsa-miR-106b-5p	3149	21572407	-0.222	-0.222	0.744	0.0143	0.0967	0.4417
HMGB3	hsa-miR-106b-5p	3149	23592263	-0.222	-0.222	0.744	0.0143	0.0967	0.4417
HMGN2	hsa-miR-340-5p	3151	22291592	-0.089	-0.089	0	0.0052	0.0379	0.2533
HMGN2	hsa-miR-340-5p	3151	22100165	-0.089	-0.089	0	0.0052	0.0379	0.2533
HMGN2	hsa-miR-599	3151	20371350	-0.256	-0.256	0	0.0033	0.0242	0.1548
HMGN2	hsa-miR-599	3151	22100165	-0.256	-0.256	0	0.0033	0.0242	0.1548
HMGN2	hsa-miR-599	3151	22291592	-0.256	-0.256	0	0.0033	0.0242	0.1548
HMGCR	hsa-miR-29a-3p	3156	28112179	-0.462	-0.32	0.876	0.0235	0.1506	0.5617
HMGCR	hsa-miR-29a-3p	3156	26246194	-0.462	-0.32	0.876	0.0235	0.1506	0.5617
HMGA1	hsa-let-7i-5p	3159	23313552	-0.493	-0.493	0.942	0.1743	0.6093	0.9201
HMGA1	hsa-let-7i-5p	3159	23592263	-0.493	-0.493	0.942	0.1743	0.6093	0.9201
HMGA1	hsa-miR-142-3p	3159	24803022	-0.363	-0.363	0	0.0235	0.1507	0.5673
HMGA1	hsa-miR-142-3p	3159	22473208	-0.363	-0.363	0	0.0235	0.1507	0.5673
HMGA1	hsa-miR-196a-5p	3159	23592263	-0.418	-0.418	0.824	0.0344	0.2091	0.6762
HMGA1	hsa-miR-196a-5p	3159	22139073	-0.418	-0.418	0.824	0.0344	0.2091	0.6762
HMGA1	hsa-miR-196a-5p	3159	23313552	-0.418	-0.418	0.824	0.0344	0.2091	0.6762
HMGA1	hsa-miR-26a-5p	3159	22245693	-0.596	-0.596	0.929	0.08	0.3913	0.8261
HMGA1	hsa-miR-26a-5p	3159	25755724	-0.596	-0.596	0.929	0.08	0.3913	0.8261
HMGA1	hsa-miR-26a-5p	3159	22139073	-0.596	-0.596	0.929	0.08	0.3913	0.8261
HMGA1	hsa-miR-26a-5p	3159	17563749	-0.596	-0.596	0.929	0.08	0.3913	0.8261
HMGA1	hsa-miR-26a-5p	3159	27025651	-0.596	-0.596	0.929	0.08	0.3913	0.8261
HMGA1	hsa-miR-26a-5p	3159	23796420	-0.596	-0.596	0.929	0.08	0.3913	0.8261
HMGA1	hsa-miR-26a-5p	3159	28000891	-0.596	-0.596	0.929	0.08	0.3913	0.8261
HMGA1	hsa-miR-758-3p	3159	23592263	-0.061	-0.061	0	0.0038	0.0277	0.1739
HMGA1	hsa-miR-758-3p	3159	23313552	-0.061	-0.061	0	0.0038	0.0277	0.1739
FOXA1	hsa-miR-30b-5p	3169	27292025	-0.341	-0.23	0.784	0.012	0.0852	0.5001
FOXA1	hsa-miR-30b-5p	3169	21572407	-0.341	-0.23	0.784	0.012	0.0852	0.5001
HNRNPA1	hsa-miR-1-3p	3178	21572407	-0.126	-0.126	0.666	0.0241	0.1563	0.618
HNRNPA1	hsa-miR-1-3p	3178	18668040	-0.126	-0.126	0.666	0.0241	0.1563	0.618
HNRNPA1	hsa-miR-24-3p	3178	20371350	-0.577	-0.555	0.346	0.0332	0.2197	0.9758
HNRNPA1	hsa-miR-24-3p	3178	26701625	-0.577	-0.555	0.346	0.0332	0.2197	0.9758
HNRNPA1	hsa-miR-24-3p	3178	23592263	-0.577	-0.555	0.346	0.0332	0.2197	0.9758
HNRNPA1	hsa-miR-24-3p	3178	27292025	-0.577	-0.555	0.346	0.0332	0.2197	0.9758
HNRNPA1	hsa-miR-24-3p	3178	24398324	-0.577	-0.555	0.346	0.0332	0.2197	0.9758
HNRNPA1	hsa-miR-339-5p	3178	23313552	-0.492	-0.492	0	0.0253	0.1651	0.6733
HNRNPA1	hsa-miR-339-5p	3178	23622248	-0.492	-0.492	0	0.0253	0.1651	0.6733
HNRNPA2B1	hsa-miR-16-5p	3181	20371350	-0.298	-0.044	0.64	0.004	0.0264	0.1175
HNRNPA2B1	hsa-miR-16-5p	3181	23622248	-0.298	-0.044	0.64	0.004	0.0264	0.1175
HNRNPC	hsa-miR-224-5p	3183	27292025	-0.134	-0.134	0	0.0047	0.0343	0.2253
HNRNPC	hsa-miR-224-5p	3183	24398324	-0.134	-0.134	0	0.0047	0.0343	0.2253
HNRNPC	hsa-miR-708-5p	3183	27292025	-0.149	-0.149	0	0.0163	0.1112	0.5287
HNRNPC	hsa-miR-708-5p	3183	21572407	-0.149	-0.149	0	0.0163	0.1112	0.5287
HNRNPF	hsa-miR-101-3p	3185	23592263	-0.455	-0.287	0.833	0.0154	0.1046	0.4948
HNRNPF	hsa-miR-101-3p	3185	20371350	-0.455	-0.287	0.833	0.0154	0.1046	0.4948
HNRNPF	hsa-miR-141-3p	3185	26701625	-0.355	-0.227	0.486	0.0066	0.0456	0.2345
HNRNPF	hsa-miR-141-3p	3185	21572407	-0.355	-0.227	0.486	0.0066	0.0456	0.2345
HNRNPF	hsa-miR-141-3p	3185	27292025	-0.355	-0.227	0.486	0.0066	0.0456	0.2345
HNRNPF	hsa-miR-141-3p	3185	24398324	-0.355	-0.227	0.486	0.0066	0.0456	0.2345
HNRNPF	hsa-miR-19a-3p	3185	20371350	-0.268	-0.268	0.823	0.0212	0.1385	0.5528
HNRNPF	hsa-miR-19a-3p	3185	21572407	-0.268	-0.268	0.823	0.0212	0.1385	0.5528
HNRNPF	hsa-miR-214-5p	3185	21572407	-0.184	-0.184	0.235	0.0198	0.1382	0.7519
HNRNPF	hsa-miR-214-5p	3185	20371350	-0.184	-0.184	0.235	0.0198	0.1382	0.7519
HNRNPF	hsa-miR-214-5p	3185	23446348	-0.184	-0.184	0.235	0.0198	0.1382	0.7519
HNRNPF	hsa-miR-27a-3p	3185	20371350	-0.342	-0.219	0.541	0.0132	0.0886	0.4086
HNRNPF	hsa-miR-27a-3p	3185	22473208	-0.342	-0.219	0.541	0.0132	0.0886	0.4086
HNRNPK	hsa-miR-21-5p	3190	18829576	-0.252	-0.158	0.514	0.0052	0.037	0.2215
HNRNPK	hsa-miR-21-5p	3190	11829576	-0.252	-0.158	0.514	0.0052	0.037	0.2215
HNRNPU	hsa-miR-186-5p	3192	23622248	-0.04	-0.012	0	0.003	0.0223	0.1552
HNRNPU	hsa-miR-186-5p	3192	23446348	-0.04	-0.012	0	0.003	0.0223	0.1552
HNRNPU	hsa-miR-493-3p	3192	21572407	-0.131	-0.129	0	0.005	0.0358	0.2268
HNRNPU	hsa-miR-493-3p	3192	23446348	-0.131	-0.129	0	0.005	0.0358	0.2268
HNRNPU	hsa-miR-493-3p	3192	20371350	-0.131	-0.129	0	0.005	0.0358	0.2268
HOXA1	hsa-miR-99a-5p	3198	24312487	-0.495	-0.495	0.262	0.0236	0.1517	0.5691
HOXA1	hsa-miR-99a-5p	3198	28228659	-0.495	-0.495	0.262	0.0236	0.1517	0.5691
HOXA1	hsa-miR-99a-5p	3198	26417931	-0.495	-0.495	0.262	0.0236	0.1517	0.5691
HOXA3	hsa-miR-15a-5p	3200	20371350	-0.336	-0.198	0.761	0.0112	0.0745	0.3146
HOXA3	hsa-miR-15a-5p	3200	23592263	-0.336	-0.198	0.761	0.0112	0.0745	0.3146
HOXA3	hsa-miR-15a-5p	3200	23446348	-0.336	-0.198	0.761	0.0112	0.0745	0.3146
HOXA3	hsa-miR-15a-5p	3200	21572407	-0.336	-0.198	0.761	0.0112	0.0745	0.3146
HOXA5	hsa-miR-183-5p	3202	21572407	-0.594	-0.594	0.275	0.0523	0.2895	0.7507
HOXA5	hsa-miR-183-5p	3202	20371350	-0.594	-0.594	0.275	0.0523	0.2895	0.7507
HOXA5	hsa-miR-196a-5p	3202	22876840	-0.685	-0.685	0.66	0.0536	0.2953	0.7588
HOXA5	hsa-miR-196a-5p	3202	23446348	-0.685	-0.685	0.66	0.0536	0.2953	0.7588
HOXA5	hsa-miR-19a-3p	3202	14697198	-0.248	-0.248	0.826	0.0146	0.1015	0.5244
HOXA5	hsa-miR-19a-3p	3202	21271217	-0.248	-0.248	0.826	0.0146	0.1015	0.5244
HOXA7	hsa-miR-196a-5p	3204	20371350	-2.191	-2.191	0.985	0.1976	1.0988	3.0043
HOXA7	hsa-miR-196a-5p	3204	23622248	-2.191	-2.191	0.985	0.1976	1.0988	3.0043
HOXA7	hsa-miR-196a-5p	3204	19418581	-2.191	-2.191	0.985	0.1976	1.0988	3.0043
HOXA7	hsa-miR-196a-5p	3204	15105502	-2.191	-2.191	0.985	0.1976	1.0988	3.0043
HOXA9	hsa-miR-196a-5p	3205	21572407	-1.096	-0.943	0.944	0.0568	0.3557	1.2752
HOXA9	hsa-miR-196a-5p	3205	20371350	-1.096	-0.943	0.944	0.0568	0.3557	1.2752
HOXA10	hsa-miR-128-3p	3206	20371350	-0.159	-0.159	0.685	0.01	0.0693	0.3548
HOXA10	hsa-miR-128-3p	3206	23446348	-0.159	-0.159	0.685	0.01	0.0693	0.3548
HOXA10	hsa-miR-128-3p	3206	21572407	-0.159	-0.159	0.685	0.01	0.0693	0.3548
HOXA10	hsa-miR-135a-5p	3206	22439757	-0.403	-0.403	0.54	0.0193	0.1272	0.5185
HOXA10	hsa-miR-135a-5p	3206	24607788	-0.403	-0.403	0.54	0.0193	0.1272	0.5185
HOXA10	hsa-miR-142-5p	3206	23446348	-0.01	-0.01	0.257	0.0019	0.0139	0.0955
HOXA10	hsa-miR-142-5p	3206	20371350	-0.01	-0.01	0.257	0.0019	0.0139	0.0955
HOXA10	hsa-miR-142-5p	3206	21572407	-0.01	-0.01	0.257	0.0019	0.0139	0.0955
HOXA10	hsa-miR-144-3p	3206	23446348	-0.211	-0.211	0.924	0.0053	0.0377	0.2245
HOXA10	hsa-miR-144-3p	3206	21572407	-0.211	-0.211	0.924	0.0053	0.0377	0.2245
HOXA10	hsa-miR-144-3p	3206	20371350	-0.211	-0.211	0.924	0.0053	0.0377	0.2245
HOXA10	hsa-miR-27a-3p	3206	23446348	-0.399	-0.399	0.803	0.0443	0.2569	0.7478
HOXA10	hsa-miR-27a-3p	3206	20371350	-0.399	-0.399	0.803	0.0443	0.2569	0.7478
HOXA10	hsa-miR-27a-3p	3206	23246964	-0.399	-0.399	0.803	0.0443	0.2569	0.7478
HOXA10	hsa-miR-27a-3p	3206	21572407	-0.399	-0.399	0.803	0.0443	0.2569	0.7478
HOXA10	hsa-miR-320a	3206	26741129	-0.287	-0.236	0	0.0075	0.0529	0.2923
HOXA10	hsa-miR-320a	3206	23622248	-0.287	-0.236	0	0.0075	0.0529	0.2923
HOXA10	hsa-miR-340-5p	3206	21572407	-0.02	-0.02	0	0.0038	0.0273	0.179
HOXA10	hsa-miR-340-5p	3206	23446348	-0.02	-0.02	0	0.0038	0.0273	0.179
HOXA10	hsa-miR-340-5p	3206	20371350	-0.02	-0.02	0	0.0038	0.0273	0.179
HOXA11	hsa-miR-369-3p	3207	20371350	-0.063	-0.063	0	0.0029	0.0213	0.1386
HOXA11	hsa-miR-369-3p	3207	23446348	-0.063	-0.063	0	0.0029	0.0213	0.1386
HOXA11	hsa-miR-369-3p	3207	21572407	-0.063	-0.063	0	0.0029	0.0213	0.1386
HOXA11	hsa-miR-374a-5p	3207	23446348	-0.115	-0.115	0	0.0016	0.0116	0.08
HOXA11	hsa-miR-374a-5p	3207	20371350	-0.115	-0.115	0	0.0016	0.0116	0.08
HOXA11	hsa-miR-374a-5p	3207	21572407	-0.115	-0.115	0	0.0016	0.0116	0.08
HOXA11	hsa-miR-410-3p	3207	20371350	-0.021	-0.021	0	0.0011	0.008	0.0575
HOXA11	hsa-miR-410-3p	3207	23446348	-0.021	-0.021	0	0.0011	0.008	0.0575
HOXA11	hsa-miR-410-3p	3207	21572407	-0.021	-0.021	0	0.0011	0.008	0.0575
HOXB3	hsa-miR-10a-5p	3213	23446348	-0.498	-0.498	0.729	0.0774	0.3849	0.8482
HOXB3	hsa-miR-10a-5p	3213	20371350	-0.498	-0.498	0.729	0.0774	0.3849	0.8482
HOXB3	hsa-miR-10a-5p	3213	21572407	-0.498	-0.498	0.729	0.0774	0.3849	0.8482
HOXB8	hsa-miR-196a-5p	3218	23622248	-2.444	-2.444	0	0	0	0
HOXB8	hsa-miR-196a-5p	3218	15105502	-2.444	-2.444	0	0	0	0
HOXB8	hsa-miR-196a-5p	3218	17150553	-2.444	-2.444	0	0	0	0
HOXB8	hsa-miR-196a-5p	3218	18493311	-2.444	-2.444	0	0	0	0
HOXB8	hsa-miR-196a-5p	3218	19418581	-2.444	-2.444	0	0	0	0
HOXB8	hsa-miR-196a-5p	3218	24727796	-2.444	-2.444	0	0	0	0
HOXC8	hsa-miR-196a-5p	3224	23622248	-3.327	-3.327	0.991	0.1476	0.7964	2.3179
HOXC8	hsa-miR-196a-5p	3224	19418581	-3.327	-3.327	0.991	0.1476	0.7964	2.3179
HOXC8	hsa-miR-196a-5p	3224	22545021	-3.327	-3.327	0.991	0.1476	0.7964	2.3179
HOXC8	hsa-miR-196a-5p	3224	19063684	-3.327	-3.327	0.991	0.1476	0.7964	2.3179
HOXC8	hsa-miR-196a-5p	3224	22291592	-3.327	-3.327	0.991	0.1476	0.7964	2.3179
HOXC8	hsa-miR-196a-5p	3224	20736365	-3.327	-3.327	0.991	0.1476	0.7964	2.3179
HOXC8	hsa-miR-196a-5p	3224	21572407	-3.327	-3.327	0.991	0.1476	0.7964	2.3179
HOXC8	hsa-miR-196a-5p	3224	20371350	-3.327	-3.327	0.991	0.1476	0.7964	2.3179
HOXC8	hsa-miR-196a-5p	3224	23446348	-3.327	-3.327	0.991	0.1476	0.7964	2.3179
HOXC8	hsa-miR-196a-5p	3224	15105502	-3.327	-3.327	0.991	0.1476	0.7964	2.3179
HOXC8	hsa-miR-196a-5p	3224	21077158	-3.327	-3.327	0.991	0.1476	0.7964	2.3179
HOXC8	hsa-miR-204-5p	3224	21572407	-0.287	-0.287	0.461	0.0204	0.1345	0.5618
HOXC8	hsa-miR-204-5p	3224	20371350	-0.287	-0.287	0.461	0.0204	0.1345	0.5618
HOXC11	hsa-miR-27b-3p	3227	27292025	-0.217	-0.217	0.817	0.0159	0.1113	0.6083
HOXC11	hsa-miR-27b-3p	3227	26701625	-0.217	-0.217	0.817	0.0159	0.1113	0.6083
DNAJA1	hsa-miR-205-5p	3301	21572407	-0.302	-0.282	0.154	0.0089	0.0653	0.4516
DNAJA1	hsa-miR-205-5p	3301	23446348	-0.302	-0.282	0.154	0.0089	0.0653	0.4516
DNAJA1	hsa-miR-205-5p	3301	20371350	-0.302	-0.282	0.154	0.0089	0.0653	0.4516
HSPA5	hsa-miR-199a-5p	3309	28363780	-0.454	-0.431	1	0.0337	0.2113	0.7762
HSPA5	hsa-miR-199a-5p	3309	23598416	-0.454	-0.431	1	0.0337	0.2113	0.7762
HSPA5	hsa-miR-495-3p	3309	28363780	-0.267	-0.267	0	0.0366	0.2332	0.9247
HSPA5	hsa-miR-495-3p	3309	23592263	-0.267	-0.267	0	0.0366	0.2332	0.9247
HSPA8	hsa-miR-142-5p	3312	26701625	-0.256	-0.132	0.041	0.0043	0.0303	0.1768
HSPA8	hsa-miR-142-5p	3312	23592263	-0.256	-0.132	0.041	0.0043	0.0303	0.1768
HSPA8	hsa-miR-142-5p	3312	23446348	-0.256	-0.132	0.041	0.0043	0.0303	0.1768
HSPA8	hsa-miR-142-5p	3312	20371350	-0.256	-0.132	0.041	0.0043	0.0303	0.1768
HSPA8	hsa-miR-26a-5p	3312	23622248	-0.479	-0.239	0.842	0.029	0.1601	0.4181
HSPA8	hsa-miR-26a-5p	3312	26701625	-0.479	-0.239	0.842	0.029	0.1601	0.4181
HSPA8	hsa-miR-301a-3p	3312	20371350	-0.428	-0.215	0.603	0.0138	0.0877	0.318
HSPA8	hsa-miR-301a-3p	3312	26701625	-0.428	-0.215	0.603	0.0138	0.0877	0.318
HSPA8	hsa-miR-301a-3p	3312	23592263	-0.428	-0.215	0.603	0.0138	0.0877	0.318
HSPA8	hsa-miR-301a-3p	3312	23446348	-0.428	-0.215	0.603	0.0138	0.0877	0.318
HSPA8	hsa-miR-519d-3p	3312	20371350	-0.608	-0.296	0.865	0.0322	0.1804	0.5353
HSPA8	hsa-miR-519d-3p	3312	23592263	-0.608	-0.296	0.865	0.0322	0.1804	0.5353
HSPA8	hsa-miR-519d-3p	3312	23446348	-0.608	-0.296	0.865	0.0322	0.1804	0.5353
HSPA8	hsa-miR-519d-3p	3312	26701625	-0.608	-0.296	0.865	0.0322	0.1804	0.5353
HSP90AA1	hsa-miR-361-5p	3320	23446348	-0.311	-0.311	0	0.0246	0.1584	0.6071
HSP90AA1	hsa-miR-361-5p	3320	21572407	-0.311	-0.311	0	0.0246	0.1584	0.6071
HSP90AA1	hsa-miR-361-5p	3320	20371350	-0.311	-0.311	0	0.0246	0.1584	0.6071
HSP90AA1	hsa-miR-361-5p	3320	26701625	-0.311	-0.311	0	0.0246	0.1584	0.6071
HSP90AA1	hsa-miR-361-5p	3320	23592263	-0.311	-0.311	0	0.0246	0.1584	0.6071
HSP90AA1	hsa-miR-495-3p	3320	23446348	-0.01	-0.01	0	0.0071	0.0514	0.3184
HSP90AA1	hsa-miR-495-3p	3320	20371350	-0.01	-0.01	0	0.0071	0.0514	0.3184
IGSF3	hsa-miR-107	3321	24398324	-0.4	-0.204	0.631	0.0181	0.1239	0.6341
IGSF3	hsa-miR-107	3321	20371350	-0.4	-0.204	0.631	0.0181	0.1239	0.6341
HSPD1	hsa-miR-1-3p	3329	23226300	-0.349	-0.349	0.839	0.0741	0.3846	0.975
HSPD1	hsa-miR-1-3p	3329	18668040	-0.349	-0.349	0.839	0.0741	0.3846	0.975
DNAJB1	hsa-miR-155-5p	3337	22473208	-0.264	-0.154	0.419	0.0089	0.0602	0.2754
DNAJB1	hsa-miR-155-5p	3337	18668040	-0.264	-0.154	0.419	0.0089	0.0602	0.2754
NDST1	hsa-miR-128-3p	3340	23313552	-0.278	-0.278	0.899	0.0349	0.242	1.2759
NDST1	hsa-miR-128-3p	3340	21572407	-0.278	-0.278	0.899	0.0349	0.242	1.2759
NDST1	hsa-miR-410-3p	3340	23313552	-0.03	-0.03	0	0.0043	0.0311	0.2049
NDST1	hsa-miR-410-3p	3340	23446348	-0.03	-0.03	0	0.0043	0.0311	0.2049
NDST1	hsa-miR-410-3p	3340	21572407	-0.03	-0.03	0	0.0043	0.0311	0.2049
FOXN2	hsa-miR-186-5p	3344	27292025	-0.277	-0.277	0	0.0279	0.2011	1.2578
FOXN2	hsa-miR-186-5p	3344	20371350	-0.277	-0.277	0	0.0279	0.2011	1.2578
FOXN2	hsa-miR-367-3p	3344	20371350	-0.466	-0.466	0.86	0.0813	0.449	1.4522
FOXN2	hsa-miR-367-3p	3344	24398324	-0.466	-0.466	0.86	0.0813	0.449	1.4522
FOXN2	hsa-miR-367-3p	3344	21572407	-0.466	-0.466	0.86	0.0813	0.449	1.4522
FOXN2	hsa-miR-367-3p	3344	22100165	-0.466	-0.466	0.86	0.0813	0.449	1.4522
FOXN2	hsa-miR-367-3p	3344	22291592	-0.466	-0.466	0.86	0.0813	0.449	1.4522
FOXN2	hsa-miR-367-3p	3344	23446348	-0.466	-0.466	0.86	0.0813	0.449	1.4522
ID1	hsa-miR-381-3p	3397	22592211	-0.196	-0.194	0	0.0014	0.01	0.0695
ID1	hsa-miR-381-3p	3397	24374217	-0.196	-0.194	0	0.0014	0.01	0.0695
IDE	hsa-miR-7-5p	3416	17612493	-0.675	-0.602	0.96	0.1477	0.7213	1.6501
IDE	hsa-miR-7-5p	3416	19073608	-0.675	-0.602	0.96	0.1477	0.7213	1.6501
IGF1R	hsa-let-7b-5p	3480	24398324	-0.632	-0.497	0.998	0.226	0.8289	2.074
IGF1R	hsa-let-7b-5p	3480	21572407	-0.632	-0.497	0.998	0.226	0.8289	2.074
IGF1R	hsa-let-7b-5p	3480	23592263	-0.632	-0.497	0.998	0.226	0.8289	2.074
IGF1R	hsa-let-7b-5p	3480	23446348	-0.632	-0.497	0.998	0.226	0.8289	2.074
IGF1R	hsa-let-7b-5p	3480	23482325	-0.632	-0.497	0.998	0.226	0.8289	2.074
IGF1R	hsa-miR-133a-3p	3480	25780292	-0.1	-0.069	0.631	0.0067	0.0485	0.3196
IGF1R	hsa-miR-133a-3p	3480	24127040	-0.1	-0.069	0.631	0.0067	0.0485	0.3196
IGF1R	hsa-miR-139-5p	3480	26097570	-0.067	-0.049	0.094	0.0084	0.0602	0.3625
IGF1R	hsa-miR-139-5p	3480	24942287	-0.067	-0.049	0.094	0.0084	0.0602	0.3625
IGF1R	hsa-miR-139-5p	3480	22580051	-0.067	-0.049	0.094	0.0084	0.0602	0.3625
IGF1R	hsa-miR-145-5p	3480	25609710	-0.04	-0.034	0.632	0.0186	0.1323	0.7874
IGF1R	hsa-miR-145-5p	3480	19391107	-0.04	-0.034	0.632	0.0186	0.1323	0.7874
IGF1R	hsa-miR-145-5p	3480	24999188	-0.04	-0.034	0.632	0.0186	0.1323	0.7874
IGF1R	hsa-miR-145-5p	3480	25077964	-0.04	-0.034	0.632	0.0186	0.1323	0.7874
IGF1R	hsa-miR-194-5p	3480	20979124	-0.107	-0.081	0.12	0.031	0.2126	1.0872
IGF1R	hsa-miR-194-5p	3480	21572407	-0.107	-0.081	0.12	0.031	0.2126	1.0872
IGF1R	hsa-miR-223-3p	3480	22073238	-0.156	-0.152	0.204	0.0492	0.2858	0.8949
IGF1R	hsa-miR-223-3p	3480	24816316	-0.156	-0.152	0.204	0.0492	0.2858	0.8949
IGF1R	hsa-miR-223-3p	3480	24324762	-0.156	-0.152	0.204	0.0492	0.2858	0.8949
IGF1R	hsa-miR-223-3p	3480	24307738	-0.156	-0.152	0.204	0.0492	0.2858	0.8949
IGF1R	hsa-miR-494-3p	3480	26695144	-0.04	-0.028	0	0.0234	0.1598	0.8265
IGF1R	hsa-miR-494-3p	3480	22012620	-0.04	-0.028	0	0.0234	0.1598	0.8265
IGF1R	hsa-miR-494-3p	3480	27735036	-0.04	-0.028	0	0.0234	0.1598	0.8265
IGF1R	hsa-miR-7-5p	3480	20819078	-0.089	-0.063	0.405	0.0286	0.1976	1.053
IGF1R	hsa-miR-7-5p	3480	22614005	-0.089	-0.063	0.405	0.0286	0.1976	1.053
IGFBP5	hsa-miR-140-5p	3488	19948051	-0.473	-0.204	0.783	0.0083	0.0554	0.2407
IGFBP5	hsa-miR-140-5p	3488	25983620	-0.473	-0.204	0.783	0.0083	0.0554	0.2407
RBPJ	hsa-miR-16-5p	3516	23446348	-0.343	-0.196	0.607	0.0203	0.1379	0.6529
RBPJ	hsa-miR-16-5p	3516	20371350	-0.343	-0.196	0.607	0.0203	0.1379	0.6529
RBPJ	hsa-miR-16-5p	3516	23592263	-0.343	-0.196	0.607	0.0203	0.1379	0.6529
RBPJ	hsa-miR-16-5p	3516	22012620	-0.343	-0.196	0.607	0.0203	0.1379	0.6529
IL6R	hsa-miR-125b-5p	3570	22942733	-0.526	-0.506	0.783	0.0207	0.1477	0.8955
IL6R	hsa-miR-125b-5p	3570	22824797	-0.526	-0.506	0.783	0.0207	0.1477	0.8955
IL6ST	hsa-miR-142-3p	3572	22012620	-0.217	-0.217	1	0.0951	0.4557	1.0566
IL6ST	hsa-miR-142-3p	3572	23592263	-0.217	-0.217	1	0.0951	0.4557	1.0566
IL6ST	hsa-miR-223-3p	3572	22012620	-0.591	-0.59	0.412	0.0601	0.3856	1.5233
IL6ST	hsa-miR-223-3p	3572	23592263	-0.591	-0.59	0.412	0.0601	0.3856	1.5233
IL6ST	hsa-miR-302c-3p	3572	23592263	-0.543	-0.543	0.885	0.0338	0.2184	0.9012
IL6ST	hsa-miR-302c-3p	3572	22012620	-0.543	-0.543	0.885	0.0338	0.2184	0.9012
IL6ST	hsa-miR-362-3p	3572	23446348	-0.153	-0.153	0	0.0072	0.0522	0.344
IL6ST	hsa-miR-362-3p	3572	21572407	-0.153	-0.153	0	0.0072	0.0522	0.344
IL12A	hsa-miR-21-5p	3592	25327529	-0.652	-0.652	0.736	0.0341	0.2068	0.6583
IL12A	hsa-miR-21-5p	3592	27571873	-0.652	-0.652	0.736	0.0341	0.2068	0.6583
[truncated: 7,810 more rows]
